# Supplementary material for: Mechanism of substrate hydrolysis by the human nucleotide pool sanitiser DNPH1
Source: Nat Commun. 2023 Oct 26;14:6809. doi: 10.1038/s41467-023-42544-4 (PMC10603095; doi:10.1038/s41467-023-42544-4)
Supplement: Supplementary file 4 — Source Data [file 41467_2023_42544_MOESM4_ESM.xlsx]

## Sheet: Figure 4A
Figure 4A
		FL WT	Xtal WT	Xtal R30A	Xtal D73A	Xtal H56A	Xtal E55A	Xtal E55Q	Xtal E55A H56A
	Run 1	9.538	7.541	1.3683	4.79435	0.8613	0.0462675	0.05007	0.05401
	Run 2	10.7065	10.002	1.586	4.4928	0.75005	0.0468025	0.0612025	0.0516925
	Mean	10.1223	8.7715	1.47715	4.64358	0.805675	0.046535	0.0556362	0.0528513

## Sheet: Figure 4B
Figure 4B
		[S], uM
		1	1.25	1.5	1.75	2	3	5	10	25	50	100	200
	Run 1	0.0007837	0.0008	0.0008415	0.000951	0.001004	0.00111	0.001501	0.001793	0.001843	0.001901	0.002109	0.002134
	Run 2	0.0007058	0.0008239	0.0008892	0.0009341	0.001085	0.001271	0.001629	0.001857	0.002042	0.002095	0.002101	0.002126
	Run 3	0.0006933	0.0007734	0.0008907	0.0009518	0.001035	0.001192	0.001554	0.001726	0.002013	0.002179	0.002164	0.002134
	Mean	0.0007276	0.0007991	0.0008738	0.000945633	0.00104133	0.001191	0.00156133	0.001792	0.001966	0.00205833	0.00212467	0.00213133

## Sheet: Figure 4C
Figure 4C
		[S], uM
		1	2	3	5	10	25	50	100	200
	Run 1	0.0002537	0.0003217	0.0004903	0.0006881	0.0009507	0.001337	0.001644	0.001837	0.001886
	Run 2	0.0001703	0.0003635	0.0005867	0.0006365	0.0009684	0.001411	0.001454	0.001582	0.001858
	Run 3	0.0002806	0.0003919	0.0008001	0.0009076	0.0009755	0.001347	0.001508	0.002037	0.001928
	Mean	0.000234867	0.000359033	0.0006257	0.000744067	0.000964867	0.001365	0.00153533	0.00181867	0.00189067

## Sheet: Figure 4D
Figure 4C
	Time (s)	WT	E104Q	H56A	E55Q
	0	1.00008	0.997674	1.00118	1.00013
	0.00488285	0.998472	0.9992	0.998175	0.999203
	0.00976569	0.997415	0.999211	0.997541	0.99843
	0.0146485	0.994928	0.998038	0.9967	0.997525
	0.0195314	0.992222	0.997538	0.996601	0.997145
	0.0244142	0.990637	0.996954	0.995648	0.997068
	0.0292971	0.989145	0.996578	0.994596	0.99648
	0.0341799	0.987871	0.996092	0.994262	0.996953
	0.0390628	0.987081	0.995743	0.99311	0.996029
	0.0439456	0.983704	0.994886	0.992342	0.994642
	0.0488285	0.983608	0.994882	0.992664	0.995116
	0.0537113	0.983337	0.994476	0.992668	0.995227
	0.0585941	0.982317	0.994141	0.991979	0.994786
	0.063477	0.981908	0.993807	0.992159	0.993999
	0.0683598	0.980212	0.992684	0.991826	0.994413
	0.0732427	0.98006	0.992208	0.99225	0.993843
	0.0781255	0.979757	0.992186	0.991541	0.993855
	0.0830084	0.978386	0.991727	0.991287	0.993093
	0.0878912	0.977403	0.991353	0.991405	0.993202
	0.0927741	0.977455	0.991125	0.990963	0.992377
	0.0976569	0.976642	0.990786	0.991096	0.992553
	0.10254	0.976995	0.989989	0.991704	0.992871
	0.107423	0.976117	0.990063	0.991068	0.9928
	0.112305	0.97584	0.990063	0.990947	0.992163
	0.117188	0.97471	0.989986	0.990847	0.993113
	0.122071	0.974622	0.989391	0.99094	0.992011
	0.126954	0.974559	0.989393	0.990126	0.99168
	0.131837	0.973613	0.989248	0.990743	0.991766
	0.13672	0.973863	0.988711	0.99082	0.991208
	0.141603	0.973678	0.988641	0.990482	0.991523
	0.146485	0.973276	0.988305	0.990025	0.991344
	0.151368	0.973429	0.98794	0.990226	0.99155
	0.156251	0.973659	0.988261	0.991046	0.990867
	0.161134	0.972867	0.988144	0.990988	0.991259
	0.166017	0.972882	0.987201	0.990375	0.990493
	0.1709	0.972132	0.987166	0.989706	0.991169
	0.175782	0.973211	0.987395	0.990041	0.991414
	0.180665	0.972385	0.987558	0.9899	0.991388
	0.185548	0.971796	0.986823	0.990257	0.991976
	0.190431	0.971552	0.986647	0.990387	0.991581
	0.195314	0.971874	0.986842	0.990562	0.99135
	0.200197	0.971375	0.9872	0.989612	0.991635
	0.20508	0.971169	0.986499	0.9905	0.991407
	0.209962	0.972142	0.986895	0.990059	0.991012
	0.214845	0.971262	0.986514	0.990557	0.991734
	0.219728	0.97069	0.986598	0.990718	0.991008
	0.224611	0.971771	0.986785	0.991066	0.990842
	0.229494	0.971337	0.986523	0.98997	0.990938
	0.234377	0.971482	0.986411	0.989869	0.991565
	0.239259	0.970791	0.985889	0.989963	0.990627
	0.244142	0.971566	0.984755	0.989125	0.99032
	0.249025	0.97137	0.98655	0.989918	0.990342
	0.253908	0.970929	0.986366	0.990459	0.991405
	0.258791	0.971219	0.986386	0.989961	0.990899
	0.263674	0.970224	0.985927	0.989708	0.990188
	0.268557	0.971088	0.98587	0.990668	0.99067
	0.273439	0.971594	0.985713	0.989831	0.990319
	0.278322	0.970518	0.985592	0.989953	0.990417
	0.283205	0.971752	0.985649	0.990043	0.991132
	0.288088	0.970799	0.98614	0.989885	0.991018
	0.292971	0.971583	0.985842	0.98966	0.991237
	0.297854	0.971073	0.986018	0.990262	0.991312
	0.302736	0.971247	0.985975	0.98993	0.99107
	0.307619	0.970026	0.985271	0.989926	0.990809
	0.312502	0.970353	0.98496	0.990035	0.990442
	0.317385	0.970971	0.985949	0.989616	0.991426
	0.322268	0.971256	0.985861	0.989688	0.99125
	0.327151	0.971646	0.985741	0.990028	0.991438
	0.332033	0.971562	0.985905	0.989881	0.991185
	0.336916	0.971208	0.985756	0.989492	0.990884
	0.341799	0.971017	0.985589	0.989782	0.990877
	0.346682	0.970902	0.985304	0.98996	0.990632
	0.351565	0.971743	0.985461	0.990585	0.99127
	0.356448	0.970549	0.985806	0.990538	0.991426
	0.361331	0.970913	0.985221	0.990269	0.991295
	0.366213	0.971482	0.985312	0.989861	0.991138
	0.371096	0.971646	0.985567	0.990532	0.991087
	0.375979	0.970671	0.985186	0.989585	0.99081
	0.380862	0.972078	0.985275	0.98975	0.992098
	0.385745	0.970805	0.985074	0.990169	0.990637
	0.390628	0.971689	0.985661	0.990342	0.991295
	0.39551	0.972017	0.984496	0.99015	0.990916
	0.400393	0.971212	0.98473	0.989491	0.990687
	0.405276	0.971539	0.984944	0.989513	0.991395
	0.410159	0.971292	0.985196	0.989652	0.991113
	0.415042	0.971208	0.985314	0.989762	0.990802
	0.419925	0.971392	0.984822	0.990055	0.990633
	0.424808	0.970846	0.984844	0.989492	0.991792
	0.42969	0.970726	0.985095	0.989971	0.991515
	0.434573	0.971959	0.985332	0.98947	0.991109
	0.439456	0.971821	0.985053	0.989701	0.990808
	0.444339	0.971943	0.984911	0.989627	0.991097
	0.449222	0.971334	0.98543	0.989557	0.991164
	0.454105	0.971965	0.985208	0.989836	0.990821
	0.458987	0.971218	0.985484	0.989541	0.99115
	0.46387	0.970895	0.984827	0.98988	0.990463
	0.468753	0.970277	0.984975	0.990844	0.990742
	0.473636	0.972022	0.985295	0.990147	0.991353
	0.478519	0.971013	0.985303	0.990029	0.991259
	0.483402	0.971813	0.984852	0.990371	0.99113
	0.488285	0.971516	0.984689	0.99028	0.991724
	0.493167	0.972525	0.98512	0.989934	0.991839
	0.49805	0.971206	0.985203	0.989871	0.991316
	0.502933	0.971129	0.984685	0.989983	0.991347
	0.507816	0.972257	0.984927	0.99027	0.991902
	0.512699	0.971331	0.985317	0.989662	0.991432
	0.517582	0.972433	0.984556	0.990121	0.992315
	0.522464	0.972132	0.985084	0.989695	0.991485
	0.527347	0.972042	0.985012	0.990095	0.991978
	0.53223	0.97161	0.985288	0.989923	0.991162
	0.537113	0.972213	0.984973	0.990239	0.992061
	0.541996	0.972324	0.984628	0.989768	0.992242
	0.546879	0.971692	0.9847	0.989458	0.991745
	0.551762	0.971894	0.984147	0.990186	0.991008
	0.556644	0.971894	0.98496	0.989754	0.991617
	0.561527	0.971568	0.984692	0.989231	0.991379
	0.56641	0.971514	0.984972	0.989425	0.991775
	0.571293	0.971638	0.984766	0.989845	0.991621
	0.576176	0.972474	0.984828	0.989881	0.991024
	0.581059	0.972797	0.984871	0.989891	0.991074
	0.585941	0.972165	0.985274	0.98988	0.991385
	0.590824	0.972397	0.984978	0.989793	0.991975
	0.595707	0.973048	0.984825	0.989873	0.992055
	0.60059	0.972529	0.984427	0.989909	0.991326
	0.605473	0.972584	0.984839	0.98981	0.991174
	0.610356	0.972964	0.984617	0.990394	0.99198
	0.615239	0.971472	0.984063	0.990218	0.992233
	0.620121	0.971728	0.985356	0.98947	0.990905
	0.625004	0.972061	0.985156	0.989654	0.991085
	0.629887	0.972761	0.984734	0.989349	0.991559
	0.63477	0.972787	0.985221	0.989928	0.991856
	0.639653	0.972443	0.98489	0.990103	0.991669
	0.644536	0.972222	0.985224	0.990178	0.99162
	0.649418	0.972775	0.985654	0.989732	0.991406
	0.654301	0.971782	0.985524	0.989476	0.991493
	0.659184	0.973008	0.984824	0.990353	0.991635
	0.664067	0.973175	0.984819	0.98952	0.992079
	0.66895	0.972451	0.985092	0.989866	0.991438
	0.673833	0.973341	0.984289	0.990063	0.992088
	0.678716	0.972619	0.984778	0.990162	0.99208
	0.683598	0.971975	0.984722	0.989823	0.991882
	0.688481	0.972968	0.985015	0.989261	0.992269
	0.693364	0.973704	0.985017	0.990292	0.991636
	0.698247	0.972256	0.98486	0.99002	0.991731
	0.70313	0.97245	0.984216	0.989853	0.991605
	0.708013	0.972559	0.984496	0.98947	0.992793
	0.712895	0.973293	0.985127	0.990234	0.992285
	0.717778	0.973165	0.98476	0.990369	0.991523
	0.722661	0.972772	0.984956	0.98995	0.991999
	0.727544	0.973222	0.984937	0.989716	0.991792
	0.732427	0.973792	0.984473	0.989248	0.992493
	0.73731	0.972939	0.984865	0.989314	0.991932
	0.742193	0.973242	0.985249	0.989707	0.991704
	0.747075	0.972976	0.985075	0.989506	0.992275
	0.751958	0.973275	0.984778	0.98944	0.991133
	0.756841	0.973561	0.985369	0.989698	0.992362
	0.761724	0.973995	0.98497	0.990062	0.991838
	0.766607	0.973617	0.984686	0.99013	0.992635
	0.77149	0.973529	0.985074	0.989768	0.991546
	0.776372	0.973408	0.984547	0.989603	0.992073
	0.781255	0.973286	0.984535	0.98923	0.991825
	0.786138	0.973772	0.984607	0.989701	0.991113
	0.791021	0.974227	0.985038	0.989398	0.992117
	0.795904	0.974078	0.984729	0.98898	0.992034
	0.800787	0.973433	0.984982	0.9897	0.991047
	0.80567	0.973103	0.984852	0.988925	0.992425
	0.810552	0.973319	0.985309	0.989473	0.991881
	0.815435	0.973774	0.984578	0.989729	0.992384
	0.820318	0.973219	0.984695	0.989882	0.991377
	0.825201	0.974072	0.984355	0.989523	0.992004
	0.830084	0.97323	0.984055	0.989208	0.991887
	0.834967	0.974009	0.985225	0.989525	0.991303
	0.839849	0.97323	0.985016	0.98979	0.991955
	0.844732	0.973575	0.984757	0.989612	0.992113
	0.849615	0.974021	0.984739	0.989053	0.991914
	0.854498	0.974334	0.984636	0.98998	0.992379
	0.859381	0.974642	0.985219	0.989748	0.991971
	0.864264	0.97342	0.98485	0.989505	0.992085
	0.869147	0.974485	0.98472	0.989561	0.992593
	0.874029	0.975322	0.984419	0.989551	0.991997
	0.878912	0.973871	0.984708	0.990222	0.991989
	0.883795	0.974221	0.984808	0.990047	0.992315
	0.888678	0.974118	0.985053	0.989806	0.992761
	0.893561	0.973649	0.9846	0.990374	0.991809
	0.898444	0.97382	0.984656	0.990429	0.992256
	0.903326	0.974247	0.984477	0.989008	0.992372
	0.908209	0.974325	0.985312	0.989292	0.992321
	0.913092	0.974094	0.984213	0.989425	0.99229
	0.917975	0.973973	0.98439	0.988722	0.992516
	0.922858	0.974038	0.984635	0.989376	0.991821
	0.927741	0.974038	0.984638	0.989422	0.991177
	0.932624	0.974621	0.984574	0.990251	0.991876
	0.937506	0.974252	0.985061	0.989906	0.991446
	0.942389	0.974571	0.984254	0.990223	0.99206
	0.947272	0.974375	0.984526	0.989072	0.992115
	0.952155	0.975366	0.98443	0.989135	0.992333
	0.957038	0.974238	0.984098	0.990048	0.992826
	0.961921	0.974168	0.98504	0.990316	0.992733
	0.966803	0.973632	0.985082	0.989379	0.993192
	0.971686	0.97395	0.98471	0.989608	0.99173
	0.976569	0.974416	0.984993	0.99058	0.992399
	0.981452	0.974524	0.984891	0.989745	0.991927
	0.986335	0.974051	0.983945	0.989621	0.992019
	0.991218	0.97347	0.984678	0.989728	0.991667
	0.996101	0.974923	0.984195	0.989329	0.991485
	1.00098	0.974192	0.984034	0.989928	0.991405
	1.00587	0.973628	0.984467	0.989568	0.992078
	1.01075	0.974976	0.984742	0.98944	0.991843
	1.01563	0.974239	0.984714	0.989106	0.992252
	1.02051	0.974694	0.985171	0.989558	0.991781
	1.0254	0.975162	0.985153	0.990382	0.992827
	1.03028	0.973979	0.98505	0.989825	0.99261
	1.03516	0.974569	0.984355	0.990643	0.991971
	1.04005	0.97466	0.984454	0.989765	0.992045
	1.04493	0.975227	0.985009	0.989963	0.991901
	1.04981	0.974588	0.984728	0.989511	0.991606
	1.05469	0.975435	0.98432	0.989135	0.992404
	1.05958	0.975056	0.984208	0.990192	0.992018
	1.06446	0.974441	0.98536	0.989566	0.992231
	1.06934	0.974756	0.984788	0.989555	0.992685
	1.07423	0.975157	0.98416	0.989607	0.992016
	1.07911	0.975522	0.984486	0.990048	0.992387
	1.08399	0.974579	0.984729	0.990652	0.99258
	1.08887	0.975699	0.984805	0.99024	0.991923
	1.09376	0.975051	0.98442	0.989724	0.992218
	1.09864	0.975617	0.985165	0.990079	0.992292
	1.10352	0.97566	0.984547	0.989925	0.992712
	1.10841	0.974705	0.98421	0.989497	0.993019
	1.11329	0.975144	0.984464	0.989761	0.992405
	1.11817	0.974844	0.984237	0.989831	0.992343
	1.12305	0.974718	0.984178	0.989677	0.992348
	1.12794	0.975273	0.98491	0.989455	0.992097
	1.13282	0.975186	0.985341	0.990158	0.992053
	1.1377	0.974789	0.98479	0.989876	0.993002
	1.14259	0.974961	0.984617	0.989515	0.992292
	1.14747	0.974537	0.98463	0.9899	0.99236
	1.15235	0.974938	0.984903	0.988938	0.992472
	1.15723	0.974535	0.984539	0.98979	0.992382
	1.16212	0.974755	0.985274	0.989703	0.992412
	1.167	0.97428	0.984521	0.989673	0.992412
	1.17188	0.975601	0.985001	0.990079	0.992787
	1.17677	0.974553	0.984723	0.989365	0.993109
	1.18165	0.975287	0.984804	0.990233	0.992355
	1.18653	0.974653	0.984362	0.989726	0.992202
	1.19141	0.975227	0.98474	0.989579	0.99248
	1.1963	0.976063	0.984394	0.989909	0.992474
	1.20118	0.975498	0.985267	0.989958	0.993229
	1.20606	0.975429	0.98455	0.989775	0.992242
	1.21095	0.97536	0.984899	0.989556	0.992141
	1.21583	0.975418	0.984224	0.990258	0.99334
	1.22071	0.975015	0.984365	0.990124	0.992142
	1.22559	0.975674	0.984539	0.989936	0.992121
	1.23048	0.975131	0.984611	0.989442	0.992259
	1.23536	0.975809	0.984486	0.9897	0.992316
	1.24024	0.974806	0.984349	0.989909	0.992173
	1.24513	0.974522	0.984855	0.989641	0.992832
	1.25001	0.975125	0.984353	0.98924	0.992615
	1.25489	0.975043	0.984522	0.990031	0.99309
	1.25977	0.975606	0.984327	0.990172	0.992617
	1.26466	0.975685	0.984621	0.989736	0.993009
	1.26954	0.975482	0.984637	0.990006	0.992892
	1.27442	0.975354	0.984902	0.990034	0.993634
	1.27931	0.975676	0.984194	0.989753	0.992988
	1.28419	0.974784	0.984912	0.989728	0.993232
	1.28907	0.975267	0.984746	0.989276	0.993482
	1.29395	0.975793	0.985067	0.989642	0.992352
	1.29884	0.975598	0.984366	0.989755	0.993118
	1.30372	0.975252	0.984188	0.989817	0.992609
	1.3086	0.975936	0.984574	0.989463	0.99249
	1.31349	0.975875	0.98485	0.989773	0.992868
	1.31837	0.975755	0.985149	0.989763	0.992282
	1.32325	0.975352	0.983997	0.989375	0.992467
	1.32813	0.975868	0.983825	0.989177	0.992791
	1.33302	0.974944	0.984481	0.989092	0.992725
	1.3379	0.975635	0.984091	0.989531	0.992669
	1.34278	0.975116	0.984585	0.98977	0.992453
	1.34767	0.975548	0.984741	0.989679	0.992835
	1.35255	0.97603	0.984452	0.99017	0.992425
	1.35743	0.976509	0.984782	0.989981	0.992757
	1.36231	0.976524	0.984506	0.990145	0.992605
	1.3672	0.975801	0.984547	0.989904	0.993006
	1.37208	0.975595	0.984361	0.990032	0.99203
	1.37696	0.975969	0.984072	0.989571	0.992872
	1.38185	0.976108	0.984477	0.989085	0.992578
	1.38673	0.975586	0.98435	0.989331	0.992392
	1.39161	0.975305	0.984063	0.989381	0.99305
	1.39649	0.975975	0.984888	0.989422	0.9927
	1.40138	0.97579	0.984476	0.989252	0.992552
	1.40626	0.976246	0.984743	0.988918	0.992941
	1.41114	0.975932	0.984997	0.989778	0.992702
	1.41603	0.974776	0.984414	0.990401	0.993762
	1.42091	0.975996	0.98389	0.989452	0.992956
	1.42579	0.975478	0.984449	0.989108	0.992764
	1.43067	0.975656	0.984116	0.988534	0.9932
	1.43556	0.975478	0.984236	0.990082	0.992498
	1.44044	0.975991	0.984393	0.990203	0.99229
	1.44532	0.975298	0.983979	0.989984	0.993355
	1.45021	0.976019	0.98455	0.989563	0.993328
	1.45509	0.975799	0.984472	0.989522	0.992042
	1.45997	0.975725	0.984522	0.989754	0.993176
	1.46485	0.97631	0.983969	0.98936	0.992395
	1.46974	0.975932	0.984659	0.990053	0.993483
	1.47462	0.976002	0.984329	0.989269	0.993463
	1.4795	0.976551	0.984307	0.989867	0.993242
	1.48439	0.976256	0.984232	0.988984	0.993437
	1.48927	0.976275	0.98438	0.989452	0.992281
	1.49415	0.97595	0.983997	0.990203	0.992412
	1.49903	0.974998	0.984246	0.989389	0.992475
	1.50392	0.975684	0.984201	0.989036	0.993316
	1.5088	0.976284	0.984195	0.990084	0.992701
	1.51368	0.97601	0.984405	0.989411	0.993656
	1.51856	0.976105	0.984426	0.989418	0.993062
	1.52345	0.975701	0.984623	0.989373	0.993182
	1.52833	0.977212	0.984786	0.989726	0.992932
	1.53321	0.976302	0.984183	0.989442	0.993224
	1.5381	0.975251	0.984463	0.989685	0.992749
	1.54298	0.9764	0.984709	0.98969	0.99294
	1.54786	0.975953	0.984136	0.989513	0.993179
	1.55274	0.976195	0.983548	0.990027	0.99194
	1.55763	0.976168	0.98404	0.989369	0.993352
	1.56251	0.976174	0.985155	0.989544	0.992911
	1.56739	0.976371	0.984455	0.989514	0.992255
	1.57228	0.976444	0.984596	0.989634	0.993016
	1.57716	0.976041	0.984599	0.989354	0.992086
	1.58204	0.976634	0.984265	0.989387	0.992668
	1.58692	0.976548	0.984285	0.989804	0.992732
	1.59181	0.976458	0.9848	0.989776	0.993094
	1.59669	0.976483	0.98474	0.989904	0.99384
	1.60157	0.975779	0.984507	0.989486	0.993535
	1.60646	0.976095	0.984717	0.990369	0.993612
	1.61134	0.976424	0.984885	0.989901	0.99363
	1.61622	0.975802	0.984673	0.989489	0.993716
	1.6211	0.976703	0.984641	0.990309	0.993169
	1.62599	0.976243	0.984175	0.989464	0.993607
	1.63087	0.975722	0.984374	0.98921	0.99359
	1.63575	0.976393	0.984132	0.989383	0.993618
	1.64064	0.97648	0.984731	0.989794	0.993181
	1.64552	0.97702	0.984005	0.989284	0.9934
	1.6504	0.976523	0.984488	0.989732	0.99332
	1.65528	0.976397	0.98459	0.989065	0.992967
	1.66017	0.976192	0.984692	0.988722	0.993686
	1.66505	0.977193	0.984226	0.989061	0.993518
	1.66993	0.976433	0.984226	0.989833	0.993588
	1.67482	0.977512	0.983991	0.990274	0.993359
	1.6797	0.977194	0.984494	0.990321	0.993774
	1.68458	0.977033	0.984671	0.990323	0.993455
	1.68946	0.975769	0.984233	0.98922	0.993506
	1.69435	0.97638	0.984245	0.989342	0.992954
	1.69923	0.976087	0.984413	0.989234	0.993569
	1.70411	0.976217	0.98376	0.989059	0.993401
	1.709	0.976025	0.983789	0.989248	0.993459
	1.71388	0.97608	0.983818	0.989257	0.993525
	1.71876	0.975926	0.983879	0.989348	0.993283
	1.72364	0.976165	0.98411	0.989503	0.993766
	1.72853	0.97648	0.984659	0.98934	0.993265
	1.73341	0.976571	0.984162	0.989985	0.994007
	1.73829	0.976765	0.984457	0.990057	0.993464
	1.74318	0.977276	0.984455	0.989851	0.993573
	1.74806	0.976399	0.984542	0.990004	0.993727
	1.75294	0.976508	0.984832	0.990471	0.993821
	1.75782	0.976112	0.984269	0.989441	0.993815
	1.76271	0.976095	0.984272	0.989898	0.993786
	1.76759	0.976321	0.984474	0.989626	0.993784
	1.77247	0.976987	0.984129	0.989234	0.993912
	1.77736	0.976772	0.983975	0.989454	0.993291
	1.78224	0.977334	0.984264	0.989868	0.993838
	1.78712	0.976949	0.984487	0.989038	0.993215
	1.792	0.97746	0.983997	0.989346	0.993447
	1.79689	0.976186	0.983724	0.989181	0.993019
	1.80177	0.976348	0.984297	0.988883	0.993479
	1.80665	0.976767	0.984812	0.990089	0.992761
	1.81154	0.977092	0.984234	0.989385	0.994052
	1.81642	0.976776	0.983954	0.989189	0.993046
	1.8213	0.976491	0.983901	0.990018	0.992982
	1.82618	0.976268	0.984317	0.989271	0.993625
	1.83107	0.977367	0.984033	0.989926	0.993291
	1.83595	0.976188	0.984485	0.989268	0.993785
	1.84083	0.976929	0.984156	0.989181	0.993438
	1.84572	0.977205	0.983806	0.989623	0.993899
	1.8506	0.976262	0.9842	0.989639	0.993863
	1.85548	0.976459	0.983897	0.98975	0.993957
	1.86036	0.977443	0.984595	0.989381	0.994229
	1.86525	0.976811	0.98456	0.989078	0.993929
	1.87013	0.97641	0.984708	0.989652	0.993512
	1.87501	0.976704	0.984602	0.990673	0.993785
	1.8799	0.976138	0.984375	0.988195	0.993527
	1.88478	0.976887	0.984377	0.989631	0.994
	1.88966	0.976351	0.984065	0.989637	0.993532
	1.89454	0.977901	0.984434	0.989848	0.993346
	1.89943	0.97706	0.983672	0.989734	0.993512
	1.90431	0.976675	0.983907	0.989558	0.992919
	1.90919	0.976094	0.984352	0.989502	0.994162
	1.91408	0.976791	0.984141	0.989812	0.994017
	1.91896	0.976537	0.984236	0.989602	0.994234
	1.92384	0.97666	0.984194	0.989069	0.99386
	1.92872	0.977436	0.983898	0.989296	0.993664
	1.93361	0.977277	0.983951	0.989568	0.993428
	1.93849	0.976358	0.98392	0.989472	0.993964
	1.94337	0.976472	0.98448	0.989586	0.993702
	1.94826	0.976939	0.983628	0.989604	0.99392
	1.95314	0.976826	0.984211	0.988947	0.993491
	1.95802	0.977191	0.98466	0.989226	0.993709
	1.9629	0.976735	0.984569	0.989635	0.993722
	1.96779	0.976378	0.983654	0.9893	0.994053
	1.97267	0.976946	0.984494	0.989847	0.993706
	1.97755	0.977677	0.984234	0.989476	0.993683
	1.98244	0.977204	0.983585	0.989684	0.994562
	1.98732	0.976659	0.984275	0.989772	0.993919
	1.9922	0.977385	0.984399	0.989367	0.993825
	1.99708	0.975864	0.984309	0.989486	0.994627
	2.00197	0.976848	0.984173	0.989539	0.994149
	2.00685	0.976061	0.983924	0.989786	0.994091
	2.01173	0.976195	0.984503	0.989905	0.99312
	2.01662	0.977329	0.984072	0.989327	0.994163
	2.0215	0.977397	0.984248	0.9896	0.993746
	2.02638	0.977466	0.983636	0.989832	0.994186
	2.03126	0.976299	0.984326	0.989712	0.994042
	2.03615	0.976518	0.983978	0.989581	0.993701
	2.04103	0.976852	0.984636	0.9893	0.99332
	2.04591	0.977154	0.984264	0.989037	0.994543
	2.0508	0.977518	0.984139	0.989018	0.994069
	2.05568	0.976199	0.984222	0.988977	0.993329
	2.06056	0.976567	0.983914	0.989611	0.993461
	2.06544	0.976511	0.984049	0.990513	0.994181
	2.07033	0.976595	0.983882	0.989735	0.994442
	2.07521	0.976459	0.983856	0.988764	0.993494
	2.08009	0.976321	0.983938	0.989075	0.993223
	2.08498	0.976647	0.983959	0.989103	0.993972
	2.08986	0.977028	0.983904	0.989747	0.994284
	2.09474	0.976014	0.98408	0.989997	0.994042
	2.09962	0.976381	0.984511	0.989813	0.993931
	2.10451	0.976678	0.984522	0.989514	0.993634
	2.10939	0.976937	0.984017	0.989458	0.99425
	2.11427	0.976768	0.983933	0.989982	0.994196
	2.11916	0.97787	0.983652	0.989694	0.994163
	2.12404	0.976794	0.984051	0.989764	0.993612
	2.12892	0.97663	0.984243	0.989578	0.994305
	2.1338	0.97715	0.984016	0.989579	0.994421
	2.13869	0.977606	0.984369	0.988898	0.994176
	2.14357	0.97664	0.983573	0.989415	0.994271
	2.14845	0.977243	0.984531	0.98939	0.994012
	2.15333	0.977035	0.983981	0.989013	0.994341
	2.15822	0.977404	0.984489	0.989639	0.993866
	2.1631	0.977851	0.984075	0.98935	0.994301
	2.16798	0.977235	0.984741	0.989403	0.994197
	2.17287	0.977027	0.984286	0.989456	0.994538
	2.17775	0.976497	0.983572	0.989578	0.994428
	2.18263	0.977675	0.983945	0.989387	0.994254
	2.18751	0.97711	0.98393	0.989684	0.994137
	2.1924	0.976782	0.984219	0.990058	0.993672
	2.19728	0.977722	0.984376	0.989358	0.994076
	2.20216	0.976954	0.984104	0.989298	0.994163
	2.20705	0.977433	0.984079	0.989343	0.994368
	2.21193	0.976733	0.984148	0.989977	0.994029
	2.21681	0.977062	0.98378	0.98998	0.994569
	2.22169	0.977197	0.984032	0.989645	0.994485
	2.22658	0.976595	0.984838	0.989241	0.994513
	2.23146	0.977149	0.984261	0.989992	0.994663
	2.23634	0.977187	0.9841	0.989407	0.994169
	2.24123	0.977761	0.983415	0.989208	0.993844
	2.24611	0.976874	0.984083	0.988995	0.994338
	2.25099	0.97736	0.984205	0.989149	0.994562
	2.25587	0.977113	0.98409	0.989248	0.99432
	2.26076	0.976949	0.98355	0.989865	0.993857
	2.26564	0.976837	0.983076	0.989023	0.99434
	2.27052	0.977595	0.984333	0.98894	0.994237
	2.27541	0.977187	0.984086	0.989636	0.994216
	2.28029	0.977123	0.983758	0.989573	0.994092
	2.28517	0.975955	0.984173	0.989268	0.994575
	2.29005	0.977612	0.984124	0.989147	0.994416
	2.29494	0.976922	0.984234	0.989433	0.993857
	2.29982	0.977615	0.983915	0.990171	0.994368
	2.3047	0.977055	0.984679	0.989405	0.994207
	2.30959	0.977334	0.984592	0.989443	0.99393
	2.31447	0.97687	0.984783	0.988674	0.994203
	2.31935	0.9768	0.98388	0.989381	0.994053
	2.32423	0.977002	0.98383	0.990008	0.994779
	2.32912	0.977161	0.984208	0.990089	0.995059
	2.334	0.976718	0.984501	0.98952	0.993981
	2.33888	0.977161	0.984049	0.989058	0.993361
	2.34377	0.977046	0.983642	0.990279	0.994382
	2.34865	0.977029	0.984541	0.989833	0.994485
	2.35353	0.977252	0.983961	0.990047	0.994046
	2.35841	0.977056	0.983639	0.989937	0.993792
	2.3633	0.977575	0.984005	0.989044	0.993886
	2.36818	0.977441	0.983947	0.989169	0.993925
	2.37306	0.977288	0.983693	0.989839	0.993985
	2.37795	0.977364	0.984125	0.989142	0.993401
	2.38283	0.977045	0.983696	0.988353	0.994243
	2.38771	0.976934	0.984105	0.989255	0.994497
	2.39259	0.976947	0.983813	0.989885	0.994751
	2.39748	0.97661	0.983459	0.989502	0.994494
	2.40236	0.977203	0.984053	0.989405	0.994533
	2.40724	0.977411	0.984671	0.988794	0.994333
	2.41213	0.976995	0.984443	0.989606	0.994207
	2.41701	0.976609	0.983582	0.989042	0.994501
	2.42189	0.977687	0.983826	0.990136	0.994128
	2.42677	0.977292	0.983906	0.989511	0.994674
	2.43166	0.977831	0.984159	0.990106	0.994976
	2.43654	0.97901	0.984297	0.989734	0.994676
	2.44142	0.976972	0.984364	0.989896	0.994414
	2.44631	0.976267	0.983975	0.989337	0.994591
	2.45119	0.977783	0.984234	0.989526	0.994599
	2.45607	0.977283	0.983535	0.989524	0.994721
	2.46095	0.977332	0.98412	0.989383	0.994186
	2.46584	0.976937	0.983726	0.988736	0.994418
	2.47072	0.976427	0.984098	0.988917	0.994717
	2.4756	0.976892	0.984035	0.98939	0.995098
	2.48049	0.977364	0.984236	0.989754	0.994143
	2.48537	0.977673	0.983928	0.989728	0.994722
	2.49025	0.977736	0.983883	0.990178	0.994985
	2.49513	0.978068	0.984	0.989697	0.994577
	2.50002	0.977318	0.98382	0.989951	0.995201
	2.5049	0.976816	0.983721	0.989822	0.995021
	2.50978	0.977054	0.984704	0.989394	0.995085
	2.51467	0.977216	0.984038	0.988921	0.994256
	2.51955	0.976883	0.983788	0.98948	0.994515
	2.52443	0.977764	0.984878	0.989717	0.994984
	2.52931	0.977836	0.984522	0.98949	0.995003
	2.5342	0.976995	0.983504	0.989858	0.99405
	2.53908	0.977472	0.984222	0.989311	0.993733
	2.54396	0.977498	0.983569	0.989232	0.994806
	2.54885	0.977021	0.984296	0.989331	0.994598
	2.55373	0.97743	0.983963	0.988975	0.994263
	2.55861	0.97775	0.983958	0.989207	0.994951
	2.56349	0.978396	0.984156	0.989215	0.993891
	2.56838	0.977975	0.98371	0.989171	0.994636
	2.57326	0.977758	0.984321	0.989567	0.994349
	2.57814	0.977887	0.983782	0.989444	0.995125
	2.58303	0.977466	0.983488	0.989341	0.994396
	2.58791	0.976628	0.984104	0.989143	0.994766
	2.59279	0.977866	0.984168	0.989128	0.995177
	2.59767	0.978028	0.983796	0.98961	0.994948
	2.60256	0.97745	0.983846	0.988896	0.994436
	2.60744	0.978076	0.98391	0.989779	0.994757
	2.61232	0.977419	0.983959	0.989505	0.994417
	2.61721	0.977698	0.984058	0.989139	0.994489
	2.62209	0.97757	0.984484	0.989022	0.994817
	2.62697	0.977307	0.984263	0.988854	0.994519
	2.63185	0.9779	0.983624	0.988815	0.994593
	2.63674	0.977134	0.983796	0.989335	0.99492
	2.64162	0.977604	0.983576	0.989637	0.994482
	2.6465	0.977111	0.98386	0.989521	0.993698
	2.65139	0.977422	0.983931	0.989402	0.994761
	2.65627	0.977971	0.983986	0.989882	0.995192
	2.66115	0.977836	0.984109	0.988824	0.994253
	2.66603	0.977496	0.983791	0.989371	0.995316
	2.67092	0.97723	0.984289	0.989404	0.994701
	2.6758	0.977969	0.983714	0.989804	0.99471
	2.68068	0.977072	0.983931	0.990427	0.994948
	2.68557	0.97701	0.983468	0.989359	0.994247
	2.69045	0.977348	0.983634	0.989307	0.994539
	2.69533	0.977373	0.983583	0.989779	0.994369
	2.70021	0.976906	0.983684	0.989107	0.994066
	2.7051	0.977235	0.984073	0.989582	0.994849
	2.70998	0.978028	0.984076	0.989967	0.994215
	2.71486	0.976561	0.984058	0.989374	0.994549
	2.71975	0.977482	0.98384	0.989546	0.99457
	2.72463	0.97736	0.983563	0.990408	0.994337
	2.72951	0.97707	0.983884	0.989619	0.995267
	2.73439	0.977339	0.98419	0.989292	0.995164
	2.73928	0.977831	0.983583	0.990247	0.995422
	2.74416	0.976651	0.984078	0.989481	0.994866
	2.74904	0.976418	0.984319	0.989708	0.994078
	2.75392	0.977214	0.984239	0.989201	0.994744
	2.75881	0.976571	0.983889	0.989298	0.994619
	2.76369	0.977322	0.983431	0.989264	0.994156
	2.76857	0.976995	0.983329	0.989205	0.995644
	2.77346	0.977806	0.983871	0.989637	0.994821
	2.77834	0.977648	0.983842	0.989513	0.99522
	2.78322	0.976927	0.983874	0.989723	0.994663
	2.7881	0.977483	0.983851	0.989497	0.99461
	2.79299	0.977757	0.983895	0.989163	0.994745
	2.79787	0.977815	0.984248	0.98972	0.995031
	2.80275	0.977287	0.983935	0.989837	0.995068
	2.80764	0.977638	0.984348	0.989506	0.994871
	2.81252	0.977377	0.98358	0.989357	0.995072
	2.8174	0.977493	0.984361	0.989659	0.994903
	2.82228	0.977342	0.983991	0.989224	0.995007
	2.82717	0.977778	0.984405	0.989517	0.994961
	2.83205	0.978341	0.984173	0.989401	0.994912
	2.83693	0.977222	0.984213	0.989281	0.995366
	2.84182	0.977682	0.983599	0.989275	0.995955
	2.8467	0.977564	0.983906	0.98919	0.995476
	2.85158	0.977311	0.983564	0.988914	0.995218
	2.85646	0.97743	0.98409	0.989037	0.995461
	2.86135	0.977793	0.983976	0.988871	0.994932
	2.86623	0.976987	0.983645	0.989355	0.994848
	2.87111	0.97665	0.984332	0.989557	0.995097
	2.876	0.976671	0.983699	0.988995	0.995238
	2.88088	0.977672	0.983974	0.989889	0.995059
	2.88576	0.977449	0.983796	0.990273	0.994868
	2.89064	0.977455	0.983863	0.989398	0.994966
	2.89553	0.977353	0.984072	0.988963	0.994868
	2.90041	0.977638	0.983291	0.989166	0.995181
	2.90529	0.978213	0.98394	0.989269	0.995402
	2.91018	0.977406	0.98419	0.989477	0.995278
	2.91506	0.977444	0.983829	0.989039	0.994836
	2.91994	0.976997	0.98402	0.988582	0.994944
	2.92482	0.97745	0.983872	0.988976	0.995088
	2.92971	0.977137	0.984411	0.989382	0.994797
	2.93459	0.977931	0.983862	0.989167	0.995453
	2.93947	0.977433	0.983967	0.989563	0.995042
	2.94436	0.977221	0.984301	0.989555	0.99578
	2.94924	0.977379	0.984151	0.989449	0.995232
	2.95412	0.977654	0.983852	0.989209	0.995023
	2.959	0.978215	0.984654	0.989942	0.994932
	2.96389	0.976602	0.984474	0.989238	0.995621
	2.96877	0.977277	0.983998	0.988382	0.994704
	2.97365	0.977663	0.983373	0.988926	0.995172
	2.97854	0.977343	0.983474	0.988734	0.99585
	2.98342	0.977811	0.984138	0.988444	0.994726
	2.9883	0.977938	0.983585	0.988833	0.995617
	2.99318	0.976865	0.983538	0.988194	0.994714
	2.99807	0.977227	0.984082	0.989078	0.995326
	3.00295	0.9775	0.984293	0.989716	0.995257
	3.00783	0.977806	0.984113	0.989092	0.993837
	3.01272	0.977556	0.983661	0.989179	0.99541
	3.0176	0.977268	0.983454	0.989476	0.995208
	3.02248	0.977587	0.983672	0.989097	0.995178
	3.02736	0.97693	0.984307	0.989616	0.995199
	3.03225	0.977523	0.98369	0.989675	0.995249
	3.03713	0.977393	0.983903	0.989321	0.995586
	3.04201	0.977811	0.983978	0.989252	0.994925
	3.0469	0.977899	0.983663	0.990465	0.994915
	3.05178	0.977142	0.984017	0.989638	0.99569
	3.05666	0.97777	0.983739	0.988932	0.995405
	3.06154	0.977298	0.983511	0.990273	0.995074
	3.06643	0.976644	0.984273	0.989716	0.996058
	3.07131	0.978302	0.983331	0.988705	0.995442
	3.07619	0.976926	0.983833	0.989243	0.994855
	3.08108	0.977724	0.983669	0.989097	0.995247
	3.08596	0.97718	0.984267	0.988941	0.995631
	3.09084	0.977242	0.984174	0.990444	0.99567
	3.09572	0.977018	0.983939	0.989255	0.99495
	3.10061	0.97705	0.983702	0.989416	0.995093
	3.10549	0.977476	0.983633	0.98918	0.995891
	3.11037	0.978071	0.983674	0.989119	0.995317
	3.11526	0.977656	0.983893	0.989825	0.994887
	3.12014	0.977442	0.983961	0.989195	0.995339
	3.12502	0.977792	0.983639	0.989257	0.996324
	3.1299	0.977229	0.984259	0.989316	0.994768
	3.13479	0.976791	0.984269	0.989471	0.995688
	3.13967	0.977491	0.983647	0.98834	0.996074
	3.14455	0.977279	0.983739	0.988909	0.995167
	3.14944	0.977355	0.983648	0.989593	0.995364
	3.15432	0.976838	0.983912	0.989419	0.995329
	3.1592	0.97701	0.983942	0.989158	0.995274
	3.16408	0.977445	0.983268	0.989621	0.995291
	3.16897	0.977695	0.983269	0.988661	0.995685
	3.17385	0.976518	0.983693	0.988972	0.996239
	3.17873	0.977302	0.983943	0.989253	0.99518
	3.18362	0.977229	0.983839	0.989026	0.995119
	3.1885	0.976785	0.983784	0.989596	0.995363
	3.19338	0.977702	0.983938	0.989817	0.995469
	3.19826	0.977406	0.984017	0.989667	0.995546
	3.20315	0.977103	0.984281	0.98946	0.995444
	3.20803	0.97735	0.983871	0.989205	0.995164
	3.21291	0.978124	0.9843	0.989196	0.995999
	3.2178	0.977731	0.983929	0.98915	0.995551
	3.22268	0.977255	0.983641	0.989167	0.995434
	3.22756	0.977028	0.983469	0.98968	0.995527
	3.23244	0.976868	0.983633	0.988919	0.996
	3.23733	0.977214	0.983895	0.98961	0.995607
	3.24221	0.976706	0.983799	0.989783	0.996056
	3.24709	0.977401	0.984017	0.989365	0.995226
	3.25198	0.976624	0.983975	0.990013	0.995599
	3.25686	0.977178	0.98378	0.989424	0.995528
	3.26174	0.977727	0.983517	0.989671	0.995128
	3.26662	0.977286	0.983802	0.989529	0.995773
	3.27151	0.977532	0.983621	0.988607	0.99561
	3.27639	0.977761	0.983702	0.989501	0.995536
	3.28127	0.978007	0.983385	0.989473	0.994727
	3.28616	0.977405	0.983685	0.988237	0.99586
	3.29104	0.977315	0.984113	0.988657	0.995447
	3.29592	0.976519	0.98426	0.988942	0.996188
	3.3008	0.976765	0.984168	0.989318	0.994802
	3.30569	0.97726	0.984023	0.989443	0.995901
	3.31057	0.977018	0.983917	0.989445	0.995697
	3.31545	0.978205	0.984201	0.98938	0.995263
	3.32034	0.977051	0.984018	0.989251	0.995952
	3.32522	0.977448	0.98391	0.988439	0.995755
	3.3301	0.976993	0.983771	0.989258	0.995437
	3.33498	0.977682	0.983998	0.989161	0.99543
	3.33987	0.976719	0.983559	0.988924	0.9952
	3.34475	0.977434	0.983421	0.988831	0.995528
	3.34963	0.977517	0.983811	0.988887	0.995983
	3.35451	0.977088	0.983789	0.989619	0.995958
	3.3594	0.9785	0.983333	0.989443	0.995678
	3.36428	0.978078	0.983367	0.989147	0.99592
	3.36916	0.977709	0.984075	0.988921	0.995618
	3.37405	0.978276	0.984248	0.988785	0.995829
	3.37893	0.977039	0.984016	0.98835	0.995458
	3.38381	0.977214	0.983276	0.989651	0.99615
	3.38869	0.977186	0.983396	0.98882	0.996031
	3.39358	0.97699	0.983728	0.988931	0.995788
	3.39846	0.976851	0.984083	0.989374	0.995261
	3.40334	0.97823	0.98392	0.99016	0.995076
	3.40823	0.977905	0.984227	0.989545	0.995824
	3.41311	0.977888	0.983546	0.988827	0.995828
	3.41799	0.9768	0.983681	0.988657	0.995641
	3.42287	0.977109	0.983584	0.9887	0.995202
	3.42776	0.977939	0.983638	0.988802	0.995783
	3.43264	0.978043	0.983055	0.989381	0.99573
	3.43752	0.977669	0.984315	0.989213	0.996055
	3.44241	0.977281	0.983994	0.989562	0.995902
	3.44729	0.977717	0.984678	0.989274	0.995714
	3.45217	0.976933	0.983461	0.988061	0.996736
	3.45705	0.977676	0.983778	0.988924	0.995658
	3.46194	0.977514	0.984213	0.989305	0.995753
	3.46682	0.978091	0.98393	0.988318	0.995395
	3.4717	0.977685	0.984027	0.988579	0.99565
	3.47659	0.977797	0.983587	0.989782	0.995805
	3.48147	0.977411	0.983366	0.990338	0.996026
	3.48635	0.97772	0.98375	0.988948	0.995658
	3.49123	0.977312	0.984021	0.989002	0.995371
	3.49612	0.977919	0.983668	0.989026	0.995376
	3.501	0.977627	0.983667	0.989176	0.995644
	3.50588	0.977206	0.983313	0.988484	0.995844
	3.51077	0.978043	0.983719	0.989266	0.996558
	3.51565	0.977797	0.983451	0.988878	0.995671
	3.52053	0.978039	0.983958	0.989419	0.995827
	3.52541	0.977723	0.983762	0.989657	0.995034
	3.5303	0.977851	0.983725	0.989242	0.995292
	3.53518	0.977	0.983958	0.989244	0.995532
	3.54006	0.977687	0.983823	0.988998	0.995762
	3.54495	0.976873	0.984121	0.988904	0.99642
	3.54983	0.97716	0.983781	0.988939	0.99565
	3.55471	0.97715	0.983495	0.98956	0.995995
	3.55959	0.977508	0.983494	0.989397	0.996043
	3.56448	0.977716	0.983512	0.989264	0.995848
	3.56936	0.977761	0.983656	0.989388	0.995857
	3.57424	0.97828	0.984136	0.989325	0.99586
	3.57913	0.97787	0.983664	0.988317	0.996307
	3.58401	0.977846	0.983916	0.989224	0.996487
	3.58889	0.977509	0.983961	0.989511	0.99665
	3.59377	0.977323	0.9838	0.989514	0.995681
	3.59866	0.977561	0.983847	0.989037	0.996065
	3.60354	0.977748	0.983784	0.989308	0.995521
	3.60842	0.977072	0.98364	0.989856	0.995862
	3.61331	0.977259	0.983409	0.989033	0.995794
	3.61819	0.977062	0.98378	0.989098	0.99534
	3.62307	0.976756	0.983819	0.98884	0.996148
	3.62795	0.978155	0.983912	0.989603	0.995802
	3.63284	0.978189	0.984084	0.988905	0.995484
	3.63772	0.978338	0.98396	0.988902	0.995927
	3.6426	0.977487	0.983836	0.989689	0.995792
	3.64749	0.977499	0.98349	0.988806	0.995426
	3.65237	0.977826	0.983477	0.989105	0.995611
	3.65725	0.976683	0.983792	0.988093	0.995139
	3.66213	0.976747	0.983367	0.988496	0.995415
	3.66702	0.976283	0.982979	0.988877	0.99611
	3.6719	0.977165	0.983817	0.988766	0.995496
	3.67678	0.977425	0.983708	0.989055	0.995544
	3.68167	0.978097	0.983785	0.989005	0.995891
	3.68655	0.978101	0.983437	0.988827	0.995946
	3.69143	0.978129	0.983611	0.987951	0.996201
	3.69631	0.97707	0.983812	0.989042	0.995917
	3.7012	0.977645	0.984403	0.989328	0.996115
	3.70608	0.978235	0.984213	0.988461	0.995507
	3.71096	0.978239	0.983657	0.988653	0.996153
	3.71585	0.97749	0.983764	0.98921	0.995978
	3.72073	0.978036	0.983803	0.989683	0.995484
	3.72561	0.978063	0.983867	0.989634	0.995352
	3.73049	0.977686	0.983953	0.988416	0.996011
	3.73538	0.977698	0.983625	0.989267	0.995825
	3.74026	0.977739	0.983333	0.989205	0.995785
	3.74514	0.976962	0.983713	0.98906	0.996221
	3.75003	0.978272	0.984117	0.989348	0.996285
	3.75491	0.977063	0.983955	0.989498	0.996462
	3.75979	0.977366	0.983454	0.988989	0.996355
	3.76467	0.977829	0.984	0.988893	0.996206
	3.76956	0.977627	0.983583	0.989556	0.995938
	3.77444	0.977938	0.983762	0.988659	0.996145
	3.77932	0.977553	0.983864	0.988756	0.995906
	3.78421	0.977717	0.98388	0.989328	0.996257
	3.78909	0.977614	0.983686	0.988804	0.996081
	3.79397	0.977682	0.983525	0.98886	0.995289
	3.79885	0.977003	0.983451	0.988686	0.996144
	3.80374	0.977503	0.983527	0.988908	0.995598
	3.80862	0.976818	0.983689	0.989736	0.995994
	3.8135	0.977572	0.983482	0.989442	0.995961
	3.81839	0.977727	0.983831	0.989074	0.996337
	3.82327	0.977544	0.983666	0.989051	0.996565
	3.82815	0.978078	0.983882	0.989127	0.996258
	3.83303	0.977154	0.983475	0.989451	0.996184
	3.83792	0.977772	0.98361	0.988539	0.996599
	3.8428	0.978459	0.983621	0.988915	0.996084
	3.84768	0.977659	0.983634	0.988938	0.996053
	3.85257	0.977295	0.98392	0.988644	0.995718
	3.85745	0.977886	0.983794	0.988583	0.996804
	3.86233	0.977702	0.983964	0.988386	0.996006
	3.86721	0.977954	0.983578	0.988957	0.996425
	3.8721	0.978025	0.983825	0.988604	0.996297
	3.87698	0.977674	0.983805	0.98818	0.996136
	3.88186	0.97782	0.983208	0.989143	0.996847
	3.88675	0.97804	0.983962	0.988148	0.9967
	3.89163	0.97692	0.983782	0.989085	0.996339
	3.89651	0.977489	0.983113	0.9894	0.995903
	3.90139	0.977302	0.983661	0.988668	0.996463
	3.90628	0.977774	0.983317	0.988778	0.996342
	3.91116	0.977312	0.983183	0.989504	0.995554
	3.91604	0.977718	0.983236	0.988774	0.995589
	3.92092	0.977811	0.983422	0.989264	0.99636
	3.92581	0.977663	0.983584	0.989675	0.996378
	3.93069	0.977173	0.983851	0.989608	0.99626
	3.93557	0.977458	0.983952	0.988961	0.995782
	3.94046	0.977288	0.983427	0.988821	0.995527
	3.94534	0.977826	0.983217	0.989582	0.996007
	3.95022	0.97758	0.983921	0.989182	0.996254
	3.95511	0.97747	0.983671	0.988183	0.996157
	3.95999	0.977356	0.983847	0.988334	0.996048
	3.96487	0.978097	0.984032	0.988643	0.996108
	3.96975	0.977809	0.98368	0.988737	0.996233
	3.97464	0.978384	0.983825	0.989569	0.995994
	3.97952	0.977041	0.983547	0.989306	0.996078
	3.9844	0.978926	0.983293	0.989265	0.996362
	3.98928	0.978256	0.982968	0.989101	0.996274
	3.99417	0.977167	0.983692	0.98847	0.996092
	3.99905	0.97803	0.983422	0.989075	0.996654
	4.00393	0.97729	0.983315	0.989475	0.995959
	4.00882	0.977633	0.983127	0.990136	0.997109
	4.0137	0.977626	0.983392	0.989343	0.996608
	4.01858	0.977419	0.983827	0.989087	0.995793
	4.02346	0.977523	0.984016	0.989768	0.996614
	4.02835	0.978149	0.983443	0.989347	0.996108
	4.03323	0.977327	0.983225	0.988956	0.996223
	4.03811	0.977243	0.983899	0.989191	0.996239
	4.043	0.978129	0.983177	0.989121	0.996509
	4.04788	0.97702	0.983486	0.989304	0.995853
	4.05276	0.978011	0.983821	0.989171	0.996015
	4.05764	0.977578	0.983824	0.989022	0.996063
	4.06253	0.977593	0.983426	0.988349	0.996395
	4.06741	0.978053	0.983842	0.98924	0.997069
	4.07229	0.977911	0.983426	0.989507	0.996358
	4.07718	0.978167	0.983877	0.988797	0.99649
	4.08206	0.977418	0.983398	0.989336	0.996234
	4.08694	0.977581	0.983781	0.988722	0.997087
	4.09182	0.978005	0.983412	0.988085	0.997045
	4.09671	0.977704	0.983704	0.98926	0.996553
	4.10159	0.977562	0.983853	0.98907	0.996389
	4.10647	0.97816	0.983947	0.988867	0.996009
	4.11136	0.977225	0.983325	0.988517	0.996812
	4.11624	0.977567	0.983765	0.988759	0.996086
	4.12112	0.977326	0.983854	0.989197	0.996205
	4.126	0.978323	0.983492	0.989417	0.996463
	4.13089	0.978002	0.983662	0.989242	0.996529
	4.13577	0.978369	0.984115	0.988667	0.997225
	4.14065	0.977912	0.983632	0.988773	0.996169
	4.14554	0.977549	0.983624	0.988893	0.996473
	4.15042	0.977589	0.9835	0.988264	0.9966
	4.1553	0.978403	0.984125	0.988557	0.996746
	4.16018	0.977452	0.98369	0.989004	0.996171
	4.16507	0.978092	0.983526	0.989117	0.99611
	4.16995	0.977774	0.983347	0.987918	0.996376
	4.17483	0.978354	0.983448	0.988807	0.996442
	4.17972	0.978002	0.983412	0.989072	0.997235
	4.1846	0.977081	0.983918	0.988936	0.996393
	4.18948	0.977525	0.983125	0.988897	0.996447
	4.19436	0.977816	0.983311	0.988945	0.996214
	4.19925	0.977761	0.983344	0.988605	0.99645
	4.20413	0.976855	0.983063	0.988696	0.996342
	4.20901	0.976902	0.983393	0.988671	0.996012
	4.2139	0.977867	0.983242	0.989004	0.996469
	4.21878	0.977594	0.983632	0.989085	0.996572
	4.22366	0.977909	0.983698	0.989099	0.996171
	4.22854	0.977448	0.983796	0.988313	0.996232
	4.23343	0.977852	0.983588	0.989397	0.996369
	4.23831	0.97739	0.983274	0.989664	0.996073
	4.24319	0.977595	0.983442	0.988752	0.997359
	4.24808	0.97797	0.983664	0.988935	0.996447
	4.25296	0.978005	0.983242	0.988705	0.99644
	4.25784	0.97783	0.98365	0.988875	0.99645
	4.26272	0.977427	0.983546	0.988486	0.995848
	4.26761	0.977812	0.983426	0.988267	0.996583
	4.27249	0.978595	0.983804	0.988584	0.996522
	4.27737	0.97881	0.983336	0.98869	0.996507
	4.28226	0.978068	0.983694	0.988637	0.996601
	4.28714	0.978089	0.98354	0.987669	0.996203
	4.29202	0.978022	0.98323	0.988667	0.996584
	4.2969	0.97728	0.983227	0.98883	0.996207
	4.30179	0.978473	0.98347	0.988129	0.996486
	4.30667	0.977763	0.984129	0.988325	0.997125
	4.31155	0.977904	0.983623	0.989345	0.996931
	4.31644	0.977543	0.98335	0.988771	0.996794
	4.32132	0.978047	0.983475	0.989057	0.996664
	4.3262	0.978692	0.983874	0.989248	0.996944
	4.33108	0.977492	0.983809	0.989055	0.997164
	4.33597	0.978087	0.983168	0.987908	0.996826
	4.34085	0.977924	0.983187	0.988644	0.996769
	4.34573	0.977704	0.983721	0.988561	0.996337
	4.35062	0.978779	0.983191	0.987889	0.996723
	4.3555	0.977324	0.983575	0.988855	0.997196
	4.36038	0.977458	0.983387	0.988512	0.996537
	4.36526	0.977387	0.98308	0.989455	0.996662
	4.37015	0.977592	0.983128	0.988751	0.996923
	4.37503	0.977701	0.982948	0.988429	0.997152
	4.37991	0.97776	0.983462	0.988528	0.996058
	4.3848	0.977994	0.983329	0.988364	0.996843
	4.38968	0.978313	0.983698	0.989028	0.997016
	4.39456	0.978004	0.983062	0.988765	0.996786
	4.39944	0.977568	0.983288	0.989164	0.996601
	4.40433	0.977516	0.983295	0.988696	0.996871
	4.40921	0.977595	0.984078	0.989532	0.996644
	4.41409	0.977893	0.983518	0.989424	0.995845
	4.41898	0.977597	0.984272	0.989504	0.996926
	4.42386	0.978328	0.983442	0.989056	0.997414
	4.42874	0.978737	0.983413	0.988488	0.996949
	4.43362	0.977909	0.983466	0.989281	0.996439
	4.43851	0.977595	0.983334	0.989323	0.996435
	4.44339	0.977517	0.984141	0.988645	0.996443
	4.44827	0.977828	0.983221	0.988334	0.996978
	4.45316	0.977359	0.983877	0.988796	0.996714
	4.45804	0.976402	0.983349	0.989085	0.997057
	4.46292	0.978132	0.983332	0.989229	0.99659
	4.4678	0.977519	0.983079	0.989115	0.996082
	4.47269	0.977678	0.98348	0.989315	0.996052
	4.47757	0.977881	0.983455	0.988003	0.997113
	4.48245	0.977576	0.984056	0.988728	0.997207
	4.48734	0.978399	0.983693	0.988712	0.996708
	4.49222	0.976935	0.983668	0.989263	0.996342
	4.4971	0.978076	0.982844	0.989288	0.996361
	4.50198	0.977901	0.983232	0.988577	0.997111
	4.50687	0.977308	0.982945	0.988893	0.997041
	4.51175	0.977556	0.983817	0.989099	0.997033
	4.51663	0.977728	0.983106	0.988779	0.997157
	4.52151	0.978073	0.983781	0.988899	0.996917
	4.5264	0.977079	0.983665	0.989623	0.996781
	4.53128	0.977418	0.983608	0.989281	0.996909
	4.53616	0.978275	0.983293	0.989045	0.996617
	4.54105	0.977394	0.983032	0.989212	0.996724
	4.54593	0.977643	0.984175	0.988619	0.996479
	4.55081	0.978292	0.983706	0.988134	0.997522
	4.5557	0.977232	0.983528	0.98857	0.996974
	4.56058	0.977629	0.983008	0.988542	0.99697
	4.56546	0.978475	0.983837	0.988062	0.996955
	4.57034	0.977694	0.982963	0.989731	0.997137
	4.57523	0.97712	0.983898	0.9888	0.997504
	4.58011	0.977005	0.983564	0.988716	0.996988
	4.58499	0.978004	0.983857	0.988431	0.996287
	4.58987	0.976845	0.98402	0.988381	0.996227
	4.59476	0.976541	0.983241	0.988569	0.996891
	4.59964	0.977444	0.983166	0.988238	0.997464
	4.60452	0.977514	0.983235	0.988744	0.996684
	4.60941	0.978405	0.983183	0.988837	0.997374
	4.61429	0.978426	0.983236	0.98878	0.99634
	4.61917	0.978503	0.983583	0.987994	0.996789
	4.62405	0.977764	0.983271	0.988631	0.997189
	4.62894	0.977904	0.983411	0.989096	0.996584
	4.63382	0.977145	0.983912	0.988748	0.996721
	4.6387	0.977474	0.98357	0.98878	0.9965
	4.64359	0.978045	0.983873	0.988558	0.99722
	4.64847	0.977188	0.982866	0.988786	0.997171
	4.65335	0.97821	0.983434	0.989082	0.996564
	4.65823	0.977757	0.982633	0.98867	0.996904
	4.66312	0.978342	0.983525	0.989582	0.997369
	4.668	0.979046	0.983044	0.98861	0.99698
	4.67288	0.978028	0.98266	0.988983	0.997009
	4.67777	0.977255	0.982613	0.988915	0.996958
	4.68265	0.977626	0.982843	0.98842	0.996621
	4.68753	0.977525	0.983245	0.988916	0.995967
	4.69241	0.978405	0.983449	0.988724	0.996983
	4.6973	0.977686	0.983187	0.989062	0.997724
	4.70218	0.977725	0.9829	0.988591	0.997293
	4.70706	0.978015	0.983303	0.988725	0.996835
	4.71195	0.977512	0.983289	0.988705	0.997412
	4.71683	0.978013	0.983018	0.989432	0.996995
	4.72171	0.978093	0.983068	0.98933	0.996472
	4.72659	0.978207	0.983295	0.989419	0.997173
	4.73148	0.978364	0.983414	0.988998	0.996963
	4.73636	0.97754	0.984125	0.988286	0.997051
	4.74124	0.978255	0.983743	0.988953	0.99723
	4.74613	0.978081	0.983436	0.988253	0.997122
	4.75101	0.97767	0.983298	0.988834	0.996968
	4.75589	0.977945	0.983112	0.989082	0.997327
	4.76077	0.977817	0.9831	0.988288	0.996976
	4.76566	0.977869	0.983148	0.988787	0.996648
	4.77054	0.977882	0.983181	0.988073	0.996791
	4.77542	0.978403	0.98384	0.988257	0.996738
	4.78031	0.978555	0.983445	0.988254	0.996503
	4.78519	0.977836	0.983134	0.989164	0.997016
	4.79007	0.978576	0.983997	0.988555	0.997255
	4.79495	0.977756	0.98378	0.988941	0.996451
	4.79984	0.977066	0.983152	0.988974	0.996628
	4.80472	0.977975	0.982909	0.988533	0.997103
	4.8096	0.977643	0.983266	0.98872	0.997062
	4.81449	0.977769	0.983493	0.989178	0.996643
	4.81937	0.977871	0.98362	0.987937	0.99644
	4.82425	0.977861	0.983245	0.989116	0.997076
	4.82913	0.977631	0.983703	0.988705	0.997549
	4.83402	0.977843	0.983689	0.989026	0.997008
	4.8389	0.978015	0.983622	0.988532	0.996628
	4.84378	0.978061	0.982943	0.988616	0.996462
	4.84867	0.977247	0.9831	0.988547	0.997099
	4.85355	0.977793	0.983243	0.989063	0.998121
	4.85843	0.97772	0.982885	0.988539	0.997025
	4.86331	0.978031	0.983323	0.98772	0.998201
	4.8682	0.977226	0.983597	0.987704	0.997089
	4.87308	0.977628	0.983406	0.988927	0.99692
	4.87796	0.978342	0.983133	0.988663	0.996882
	4.88285	0.977556	0.983306	0.989008	0.997136
	4.88773	0.97716	0.983648	0.988538	0.996759
	4.89261	0.978636	0.983282	0.989238	0.997449
	4.89749	0.978265	0.983422	0.989025	0.997663
	4.90238	0.978688	0.983352	0.988594	0.99665
	4.90726	0.978163	0.983298	0.988698	0.997282
	4.91214	0.977707	0.983288	0.988612	0.997205
	4.91703	0.978254	0.983271	0.988936	0.99651
	4.92191	0.977766	0.983199	0.988367	0.996828
	4.92679	0.977879	0.983373	0.988198	0.997222
	4.93167	0.9786	0.983324	0.988631	0.996424
	4.93656	0.976874	0.983389	0.98832	0.997034
	4.94144	0.977505	0.983667	0.988526	0.997689
	4.94632	0.977429	0.983114	0.988658	0.997141
	4.95121	0.976561	0.98308	0.98838	0.997661
	4.95609	0.977304	0.98335	0.988722	0.997081
	4.96097	0.978489	0.983058	0.98932	0.996906
	4.96585	0.978318	0.983206	0.989513	0.997014
	4.97074	0.978277	0.983766	0.988802	0.996684
	4.97562	0.977938	0.98309	0.987933	0.997196
	4.9805	0.977806	0.983366	0.988682	0.996391
	4.98539	0.978047	0.983436	0.987834	0.997571
	4.99027	0.977864	0.983619	0.988792	0.997209
	4.99515	0.977734	0.983578	0.989012	0.996805

## Sheet: Figure 4F
Figure 4F
		E55A
		80 μM		40 μM		20 μM
	Time (mins)	Run 1	Run 2	Run 1	Run 2	Run 1	Run 2	Mean
	7.5	94.9339	100.18					97.5571
	15	119.454	128.845					124.149
	22.5	144.93	158.87					151.9
	30	171.306	182.718					177.012
	15			61.1735	75.115			68.1443
	30			93.9349	106.527			100.231
	45			120.903	135.219			128.061
	60			147.606	165.128			156.367
	30					50.2708	57.624	53.9474
	60					77.6647	91.2294	84.4471
	90					107.085	121.175	114.13
	120					129.375	150.91	140.143

## Sheet: Figure 4G
Figure 4G
		E55Q
		80 μM		40 μM		20 μM
	Time (mins)	Run 1	Run 2	Run 1	Run 2	Run 1	Run 2	Mean
	7.5	98.5085	96.258					97.3832
	15	129.092	122.577					125.834
	22.5	155.534	148.924					152.229
	30	190.838	181.088					185.963
	15			80.3007	73.8622			77.0815
	30			104.239	109.02			106.63
	45			138.96	146.884			142.922
	60			168.869	183.645			176.257
	30					54.1291	57.1166	55.6228
	60					88.6953	93.4129	91.0541
	90					117.443	127.955	122.699
	120					150.4	162.347	156.374

## Sheet: Figure 4H
Figure 4H
		H56A
		30 μM		20 μM		10 μM
	Time (mins)	Run 1	Run 2	Run 1	Run 2	Run 1	Run 2	Mean
	2	59.8312	50.9514					55.3913
	4	112.081	94.1721					103.127
	6	163.318	139.708					151.513
	8	219.207	186.829					203.018
	3			49.1497	43.6875			46.4186
	6			101	86.8069			93.9036
	9			153.071	133.505			143.288
	12			204.055	178.129			191.092
	6					41.1303	57.4495	49.2899
	12					84.4465	107.846	96.1462
	18					125.861	156.019	140.94
	24					171.804	210.988	191.396

## Sheet: Figure Supp. 4A
Figure Supp. 4A
		WT
	Time (s)	10 uM	20 uM	30 uM	40 uM	50 uM
	0	1.00089	0.995891	0.995442	0.994929	0.993206
	0.0488285	0.995508	0.986445	0.984107	0.982891	0.98045
	0.0976569	0.989297	0.981604	0.978505	0.976962	0.974606
	0.146485	0.985473	0.978534	0.974789	0.973748	0.972106
	0.195314	0.983077	0.976378	0.97277	0.972676	0.971107
	0.244142	0.981579	0.974806	0.971921	0.971569	0.970393
	0.292971	0.980379	0.973524	0.971546	0.970899	0.970377
	0.341799	0.978631	0.972319	0.970663	0.971017	0.970105
	0.390628	0.977826	0.972113	0.970469	0.970956	0.970199
	0.439456	0.976769	0.97121	0.97042	0.970839	0.970614
	0.488285	0.976334	0.971657	0.970505	0.971342	0.97109
	0.537113	0.975823	0.970926	0.970298	0.971512	0.971359
	0.585941	0.976212	0.972145	0.971583	0.972295	0.972087
	0.63477	0.975708	0.971841	0.971725	0.972246	0.972086
	0.683598	0.976187	0.972619	0.97217	0.973391	0.972986
	0.732427	0.97574	0.972059	0.972248	0.97379	0.972921
	0.781255	0.975163	0.972405	0.972429	0.973456	0.973165
	0.830084	0.975055	0.972297	0.972299	0.973557	0.973528
	0.878912	0.975556	0.972644	0.973322	0.974009	0.974141
	0.927741	0.975334	0.973158	0.973809	0.974305	0.974531
	0.976569	0.975144	0.973222	0.973941	0.974572	0.974822
	1.0254	0.976007	0.974282	0.974366	0.975369	0.97484
	1.07423	0.975501	0.973885	0.974255	0.975424	0.974778
	1.12305	0.975495	0.974351	0.974788	0.975562	0.975218
	1.17188	0.976566	0.974599	0.975241	0.975602	0.975624
	1.22071	0.976309	0.975029	0.975072	0.97626	0.975953
	1.26954	0.976518	0.975249	0.97587	0.976171	0.97613
	1.31837	0.976626	0.975662	0.975223	0.976685	0.977084
	1.3672	0.97631	0.975114	0.975377	0.976611	0.976642
	1.41603	0.976461	0.975512	0.975802	0.976621	0.976378
	1.46485	0.977154	0.975655	0.976471	0.977201	0.976898
	1.51368	0.977369	0.975612	0.976527	0.977529	0.977001
	1.56251	0.976877	0.975518	0.976411	0.976974	0.976856
	1.61134	0.977003	0.976436	0.976839	0.977167	0.977506
	1.66017	0.977763	0.976804	0.97696	0.977842	0.977747
	1.709	0.977188	0.976098	0.976509	0.977142	0.977046
	1.75782	0.977465	0.976339	0.976501	0.977696	0.977584
	1.80665	0.977904	0.976462	0.976735	0.977601	0.978072
	1.85548	0.977615	0.976308	0.976573	0.977762	0.977468
	1.90431	0.977944	0.976235	0.977482	0.977753	0.977805
	1.95314	0.977814	0.976954	0.97668	0.97807	0.977469
	2.00197	0.97826	0.97734	0.977405	0.978481	0.977932
	2.0508	0.978197	0.977086	0.977127	0.978362	0.977872
	2.09962	0.977788	0.976496	0.97704	0.978079	0.978256
	2.14845	0.978225	0.976866	0.97732	0.97808	0.977849
	2.19728	0.978189	0.977005	0.976986	0.978348	0.977976
	2.24611	0.978433	0.97683	0.977107	0.978519	0.978203
	2.29494	0.978373	0.977319	0.977521	0.978524	0.977771
	2.34377	0.978219	0.977258	0.977307	0.978358	0.978142
	2.39259	0.978107	0.977232	0.977259	0.977991	0.978204
	2.44142	0.978073	0.977452	0.977176	0.97844	0.978229
	2.49025	0.97855	0.977072	0.977476	0.978224	0.978086
	2.53908	0.978057	0.976979	0.977244	0.977917	0.977774
	2.58791	0.978121	0.976822	0.977184	0.978378	0.977875
	2.63674	0.978276	0.977182	0.977304	0.978084	0.977862
	2.68557	0.97839	0.977416	0.977847	0.978817	0.978192
	2.73439	0.978938	0.977505	0.977647	0.978707	0.978421
	2.78322	0.979482	0.977753	0.978563	0.979127	0.979065
	2.83205	0.978733	0.977292	0.977891	0.978794	0.978085
	2.88088	0.97886	0.977939	0.978042	0.979085	0.978783
	2.92971	0.979322	0.978069	0.977844	0.979012	0.978589
	2.97854	0.979127	0.97813	0.978497	0.978701	0.978555
	3.02736	0.979095	0.977527	0.977867	0.97894	0.978427
	3.07619	0.979374	0.977435	0.977848	0.978782	0.978181
	3.12502	0.979371	0.977746	0.977978	0.978417	0.978172
	3.17385	0.978624	0.977336	0.977453	0.978192	0.978063
	3.22268	0.979517	0.978274	0.977955	0.979123	0.978809
	3.27151	0.979102	0.977864	0.977929	0.978675	0.978378
	3.32034	0.97943	0.977927	0.978184	0.97891	0.978563
	3.36916	0.978984	0.977047	0.978185	0.978835	0.977763
	3.41799	0.979213	0.977533	0.977935	0.978767	0.978219
	3.46682	0.979308	0.977729	0.977936	0.978722	0.978481
	3.51565	0.97906	0.977601	0.977741	0.97915	0.978389
	3.56448	0.97905	0.977149	0.97783	0.978911	0.978262
	3.61331	0.979551	0.977949	0.977827	0.979104	0.978593
	3.66213	0.979216	0.977494	0.978123	0.978621	0.978626
	3.71096	0.979646	0.978029	0.977751	0.978427	0.978706
	3.75979	0.979503	0.97771	0.978371	0.978646	0.978975
	3.80862	0.978956	0.977265	0.977109	0.978609	0.978562
	3.85745	0.979245	0.977317	0.978025	0.978462	0.97818
	3.90628	0.979823	0.977573	0.97813	0.978946	0.97867
	3.95511	0.979286	0.977261	0.977354	0.978721	0.978053
	4.00393	0.979429	0.977235	0.977534	0.978262	0.978159
	4.05276	0.979177	0.977615	0.977095	0.978515	0.978441
	4.10159	0.979455	0.9779	0.978071	0.978498	0.97854
	4.15042	0.979093	0.977099	0.97765	0.978924	0.978171
	4.19925	0.980208	0.97768	0.978005	0.978846	0.978726
	4.24808	0.979585	0.97717	0.977837	0.97903	0.978111
	4.2969	0.979807	0.977943	0.977868	0.979324	0.978836
	4.34573	0.979931	0.978043	0.978447	0.979364	0.979321
	4.39456	0.979763	0.978561	0.978491	0.979496	0.978904
	4.44339	0.979302	0.977835	0.978233	0.979114	0.978321
	4.49222	0.979379	0.978141	0.977665	0.978724	0.978409
	4.54105	0.979628	0.977836	0.977916	0.978823	0.978262
	4.58987	0.97962	0.97816	0.978138	0.979314	0.978821
	4.6387	0.979746	0.977771	0.977573	0.978609	0.978259
	4.68753	0.979664	0.97824	0.97815	0.979195	0.978854
	4.73636	0.979497	0.97809	0.977952	0.979196	0.978819
	4.78519	0.979743	0.977859	0.977598	0.978575	0.978308
	4.83402	0.979679	0.977655	0.97801	0.978474	0.978265
	4.88285	0.979819	0.977912	0.978104	0.97894	0.978535
	4.93167	0.979989	0.978024	0.97792	0.978972	0.978907
	4.9805	0.979828	0.977934	0.977866	0.978633	0.9787
	5.02933	0.979274	0.977511	0.977396	0.978359	0.978033
	5.07816	0.97973	0.977726	0.977556	0.979092	0.978369
	5.12699	0.979763	0.977686	0.97786	0.979096	0.978994
	5.17582	0.980141	0.978092	0.978264	0.979066	0.978781
	5.22464	0.97956	0.977629	0.977512	0.97862	0.978119
	5.27347	0.980192	0.977944	0.97791	0.979151	0.978426
	5.3223	0.980308	0.977887	0.977889	0.978784	0.978793
	5.37113	0.980085	0.97776	0.978213	0.978942	0.978528
	5.41996	0.980271	0.9782	0.97869	0.979359	0.979125
	5.46879	0.98011	0.977744	0.978282	0.978589	0.97858
	5.51762	0.980102	0.977964	0.978282	0.979026	0.978669
	5.56644	0.980297	0.978128	0.978063	0.979042	0.978635
	5.61527	0.98022	0.978061	0.978268	0.979151	0.978739
	5.6641	0.980126	0.977749	0.978152	0.979194	0.978672
	5.71293	0.980645	0.978276	0.978323	0.979666	0.979189
	5.76176	0.980042	0.9783	0.978373	0.97905	0.978564
	5.81059	0.98036	0.978375	0.978201	0.979437	0.978715
	5.85941	0.979774	0.977681	0.978238	0.978776	0.978391
	5.90824	0.980104	0.978005	0.978261	0.97882	0.978681
	5.95707	0.980624	0.978517	0.97856	0.979569	0.979271
	6.0059	0.979051	0.977418	0.977517	0.978632	0.978095
	6.05473	0.979684	0.977774	0.977765	0.978354	0.978367
	6.10356	0.980176	0.97811	0.978146	0.978912	0.978469
	6.15239	0.979924	0.978037	0.977706	0.978798	0.97847
	6.20121	0.980145	0.978475	0.978199	0.978987	0.978899
	6.25004	0.97962	0.977849	0.977947	0.97898	0.978259
	6.29887	0.979909	0.978001	0.978353	0.979169	0.978944
	6.3477	0.980222	0.978035	0.978538	0.979257	0.979059
	6.39653	0.980229	0.978091	0.978367	0.979054	0.978709
	6.44536	0.979643	0.977633	0.977786	0.979008	0.978503
	6.49418	0.98033	0.977999	0.977997	0.978974	0.978707
	6.54301	0.979965	0.977931	0.977735	0.979303	0.978547
	6.59184	0.979889	0.978046	0.978173	0.979101	0.978723
	6.64067	0.979615	0.977331	0.977619	0.978783	0.977967
	6.6895	0.980112	0.977995	0.978092	0.9791	0.978594
	6.73833	0.979892	0.977775	0.97775	0.978903	0.978205
	6.78716	0.980258	0.978263	0.978143	0.979063	0.9782
	6.83598	0.980093	0.978018	0.978191	0.979541	0.978836
	6.88481	0.98036	0.978084	0.977807	0.979342	0.978571
	6.93364	0.980203	0.978068	0.977927	0.979	0.978749
	6.98247	0.980205	0.977734	0.978117	0.978955	0.978341
	7.0313	0.980279	0.978277	0.978201	0.979323	0.978446
	7.08013	0.980582	0.978378	0.978533	0.979231	0.978477
	7.12895	0.980359	0.9788	0.978298	0.979163	0.978886
	7.17778	0.980187	0.978403	0.978388	0.978989	0.978694
	7.22661	0.979812	0.978011	0.978193	0.979034	0.978868
	7.27544	0.980698	0.978392	0.97826	0.979636	0.978812
	7.32427	0.979948	0.97794	0.97786	0.978955	0.978634
	7.3731	0.980082	0.978016	0.978159	0.979241	0.97847
	7.42193	0.980087	0.978259	0.978195	0.978952	0.97912
	7.47075	0.980265	0.977972	0.978013	0.979105	0.978598
	7.51958	0.980211	0.978369	0.978102	0.979326	0.978486
	7.56841	0.98009	0.978169	0.977993	0.979153	0.978977
	7.61724	0.979588	0.977864	0.977507	0.978706	0.978438
	7.66607	0.980329	0.978038	0.978147	0.97916	0.978589
	7.7149	0.980484	0.978112	0.978478	0.979192	0.979114
	7.76372	0.980645	0.978035	0.978284	0.978915	0.978877
	7.81255	0.980626	0.978391	0.978	0.979344	0.978411
	7.86138	0.980139	0.97825	0.977804	0.978701	0.978763
	7.91021	0.980336	0.978225	0.97803	0.979017	0.978426
	7.95904	0.980495	0.978155	0.977837	0.978963	0.978545
	8.00787	0.980062	0.977911	0.97722	0.978783	0.978295
	8.0567	0.980362	0.978001	0.978243	0.979333	0.979118
	8.10552	0.980956	0.978808	0.978371	0.979135	0.979371
	8.15435	0.980566	0.977968	0.977966	0.979321	0.978798
	8.20318	0.980642	0.978243	0.978265	0.979122	0.97875
	8.25201	0.980997	0.978505	0.978642	0.979411	0.978972
	8.30084	0.98085	0.978526	0.978512	0.979799	0.979008
	8.34967	0.980764	0.978294	0.977942	0.9791	0.979022
	8.39849	0.980992	0.978346	0.978058	0.979461	0.978682
	8.44732	0.981018	0.978693	0.978861	0.979515	0.97957
	8.49615	0.980709	0.978725	0.978264	0.979128	0.978909
	8.54498	0.980561	0.978265	0.978332	0.979223	0.978842
	8.59381	0.981447	0.978549	0.978375	0.979771	0.979183
	8.64264	0.980835	0.978626	0.978657	0.979713	0.979215
	8.69147	0.980885	0.978055	0.978304	0.979058	0.978704
	8.74029	0.981777	0.978564	0.9788	0.979061	0.979407
	8.78912	0.981105	0.978332	0.978749	0.979522	0.978817
	8.83795	0.981485	0.978995	0.978886	0.979799	0.979056
	8.88678	0.98116	0.978879	0.978609	0.979821	0.97912
	8.93561	0.980965	0.978399	0.978798	0.979594	0.979149
	8.98444	0.981533	0.978804	0.978138	0.979446	0.978979
	9.03326	0.980702	0.978293	0.977945	0.979299	0.979054
	9.08209	0.9806	0.97791	0.978027	0.979288	0.979157
	9.13092	0.981069	0.978057	0.97829	0.979665	0.978844
	9.17975	0.981071	0.978283	0.978199	0.979204	0.978778
	9.22858	0.98043	0.978163	0.977855	0.978492	0.978643
	9.27741	0.980626	0.978526	0.978544	0.979342	0.979031
	9.32624	0.981123	0.978481	0.97864	0.979513	0.979095
	9.37506	0.981299	0.978999	0.97878	0.980005	0.97924
	9.42389	0.980791	0.978294	0.978383	0.979326	0.978748
	9.47272	0.981424	0.978743	0.978958	0.97983	0.979189
	9.52155	0.98134	0.978965	0.979052	0.979634	0.979167
	9.57038	0.980826	0.978506	0.978146	0.97928	0.978814
	9.61921	0.98128	0.979248	0.978669	0.979725	0.97912
	9.66803	0.981308	0.978993	0.978898	0.979947	0.979508
	9.71686	0.981198	0.978744	0.978666	0.979927	0.979519
	9.76569	0.981336	0.978685	0.978793	0.979673	0.979052
	9.81452	0.981418	0.979296	0.978984	0.979784	0.979635
	9.86335	0.981254	0.979165	0.978838	0.979941	0.980107
	9.91218	0.981373	0.979165	0.979016	0.980204	0.979489
	9.96101	0.980836	0.978722	0.978573	0.979657	0.979152
	10.0098	0.980671	0.978566	0.978543	0.979989	0.979285
	10.0587	0.981271	0.979432	0.979253	0.979982	0.979384
	10.1075	0.98126	0.979376	0.978886	0.9799	0.979711
	10.1563	0.981182	0.978681	0.978664	0.980082	0.979495
	10.2051	0.981585	0.97858	0.978751	0.979954	0.979575
	10.254	0.981655	0.979083	0.97926	0.979995	0.979467
	10.3028	0.980853	0.978325	0.978359	0.979247	0.979131
	10.3516	0.981093	0.978618	0.978431	0.979379	0.978763
	10.4005	0.981661	0.979004	0.979129	0.980238	0.979319
	10.4493	0.980941	0.979079	0.978825	0.980011	0.979165
	10.4981	0.981676	0.979111	0.978979	0.98022	0.979515
	10.5469	0.981685	0.978985	0.978882	0.979531	0.979512
	10.5958	0.981659	0.978922	0.978654	0.979761	0.979445
	10.6446	0.98158	0.978934	0.978685	0.979729	0.979488
	10.6934	0.98182	0.979093	0.979186	0.980081	0.979735
	10.7423	0.981758	0.979083	0.978667	0.980088	0.979959
	10.7911	0.981157	0.97896	0.978805	0.979982	0.979208
	10.8399	0.982132	0.979368	0.979296	0.98018	0.979612
	10.8887	0.981419	0.978986	0.979374	0.979659	0.979214
	10.9376	0.981083	0.978486	0.978675	0.979587	0.979348
	10.9864	0.981488	0.979078	0.978604	0.980317	0.979162
	11.0352	0.981721	0.978663	0.978824	0.98026	0.979452
	11.0841	0.981611	0.978763	0.979113	0.980203	0.979408
	11.1329	0.981511	0.978575	0.979036	0.979931	0.979102
	11.1817	0.98164	0.978792	0.979043	0.98021	0.979369
	11.2305	0.981593	0.978518	0.978519	0.980247	0.979054
	11.2794	0.981436	0.978466	0.97821	0.979865	0.978616
	11.3282	0.981685	0.978901	0.979005	0.980499	0.979642
	11.377	0.981609	0.978687	0.978744	0.980664	0.979418
	11.4259	0.982064	0.979038	0.979276	0.980237	0.979963
	11.4747	0.981859	0.978793	0.979112	0.979675	0.980004
	11.5235	0.981871	0.979201	0.979007	0.979755	0.979452
	11.5723	0.981597	0.978838	0.978578	0.980351	0.97898
	11.6212	0.981947	0.978806	0.978834	0.979755	0.979278
	11.67	0.981813	0.978502	0.97878	0.979912	0.978853
	11.7188	0.982074	0.978725	0.978853	0.979512	0.979081
	11.7677	0.982059	0.978786	0.978869	0.979631	0.979123
	11.8165	0.981987	0.978693	0.978931	0.979705	0.978975
	11.8653	0.982087	0.978768	0.978952	0.98014	0.979406
	11.9141	0.982054	0.978538	0.979354	0.980035	0.97923
	11.963	0.982111	0.978813	0.979208	0.979774	0.979801
	12.0118	0.981865	0.978731	0.978871	0.980149	0.979303
	12.0606	0.981756	0.979045	0.978712	0.979816	0.979492
	12.1095	0.981883	0.979159	0.978801	0.980207	0.979791
	12.1583	0.982111	0.97888	0.979249	0.980401	0.979315
	12.2071	0.981235	0.978665	0.978911	0.979659	0.979153
	12.2559	0.981878	0.979345	0.978954	0.979974	0.97945
	12.3048	0.981965	0.979169	0.979215	0.980115	0.979657
	12.3536	0.981631	0.979491	0.979083	0.980326	0.979723
	12.4024	0.98184	0.978738	0.97888	0.980168	0.979693
	12.4513	0.981827	0.979427	0.979217	0.980484	0.979566
	12.5001	0.982178	0.979144	0.978836	0.980321	0.979094
	12.5489	0.981684	0.978738	0.978947	0.979809	0.979313
	12.5977	0.982079	0.979124	0.978788	0.98004	0.979149
	12.6466	0.982203	0.979663	0.979048	0.980304	0.980162
	12.6954	0.981738	0.979625	0.97936	0.98001	0.98022
	12.7442	0.982345	0.979331	0.978357	0.980095	0.97964
	12.7931	0.982357	0.97951	0.979264	0.979884	0.979857
	12.8419	0.982037	0.979496	0.979378	0.980372	0.979821
	12.8907	0.982461	0.979782	0.979222	0.980391	0.97957
	12.9395	0.981924	0.978831	0.978836	0.980155	0.979548
	12.9884	0.982055	0.979249	0.978966	0.979818	0.979928
	13.0372	0.982758	0.979812	0.979144	0.980507	0.980684
	13.086	0.982404	0.979565	0.979417	0.980284	0.98004
	13.1349	0.981953	0.979106	0.978991	0.97987	0.97937
	13.1837	0.982589	0.97981	0.979154	0.980591	0.979943
	13.2325	0.982753	0.979906	0.979206	0.98008	0.97971
	13.2813	0.982376	0.979414	0.979223	0.980481	0.979831
	13.3302	0.982743	0.979492	0.979416	0.979973	0.980063
	13.379	0.982972	0.97923	0.979431	0.980152	0.9804
	13.4278	0.982783	0.979449	0.979686	0.980076	0.979761
	13.4767	0.982679	0.978949	0.978875	0.98042	0.979637
	13.5255	0.982827	0.979814	0.979068	0.980121	0.980055
	13.5743	0.982726	0.97971	0.979156	0.980287	0.979771
	13.6231	0.98264	0.979514	0.979477	0.98042	0.980013
	13.672	0.982278	0.979428	0.979115	0.980229	0.979676
	13.7208	0.982189	0.979606	0.978834	0.980191	0.979574
	13.7696	0.982212	0.979826	0.979243	0.980187	0.979676
	13.8185	0.982159	0.979441	0.978912	0.979931	0.979317
	13.8673	0.982445	0.979364	0.979383	0.980245	0.979892
	13.9161	0.982243	0.979822	0.979379	0.980281	0.979832
	13.9649	0.982485	0.979795	0.979418	0.980356	0.979682
	14.0138	0.98278	0.979636	0.979661	0.980559	0.980134
	14.0626	0.982613	0.97943	0.978989	0.980419	0.980113
	14.1114	0.982947	0.979913	0.979726	0.980976	0.980571
	14.1603	0.982893	0.979988	0.979278	0.980688	0.979993
	14.2091	0.982575	0.979602	0.978873	0.980185	0.979936
	14.2579	0.982746	0.979382	0.979137	0.98027	0.979578
	14.3067	0.982501	0.979579	0.979234	0.980228	0.97955
	14.3556	0.983089	0.979717	0.979322	0.980274	0.980193
	14.4044	0.982694	0.979647	0.978822	0.980332	0.979622
	14.4532	0.983014	0.979626	0.978762	0.980448	0.980307
	14.5021	0.982976	0.97949	0.97912	0.980365	0.97984
	14.5509	0.982772	0.979306	0.979159	0.980274	0.980187
	14.5997	0.983155	0.980282	0.979797	0.979974	0.980032
	14.6485	0.98299	0.979346	0.97916	0.980389	0.979916
	14.6974	0.983253	0.979741	0.979592	0.981328	0.980166
	14.7462	0.98367	0.979874	0.979204	0.980434	0.979861
	14.795	0.983618	0.98003	0.979142	0.98036	0.980353
	14.8439	0.983101	0.980045	0.97894	0.980383	0.979664
	14.8927	0.983836	0.98038	0.979885	0.980833	0.980967
	14.9415	0.983553	0.980295	0.979577	0.980569	0.980183
	14.9903	0.983348	0.979714	0.979306	0.980582	0.979762
	15.0392	0.982945	0.980059	0.979449	0.980332	0.980665
	15.088	0.983022	0.980004	0.979274	0.980439	0.980045
	15.1368	0.982774	0.980311	0.979319	0.980513	0.980039
	15.1857	0.982989	0.980332	0.97988	0.980665	0.980154
	15.2345	0.983287	0.980196	0.979756	0.980612	0.980035
	15.2833	0.982662	0.980108	0.979737	0.980631	0.979731
	15.3321	0.982489	0.980043	0.97984	0.980897	0.980212
	15.381	0.98183	0.980576	0.979938	0.980632	0.980309
	15.4298	0.982476	0.980358	0.98011	0.980442	0.980459
	15.4786	0.983323	0.980414	0.980279	0.981502	0.980716
	15.5274	0.983432	0.980105	0.979683	0.9807	0.980283
	15.5763	0.983465	0.979257	0.979706	0.980149	0.979951
	15.6251	0.983413	0.97957	0.979491	0.980324	0.980025
	15.6739	0.983417	0.979701	0.979135	0.980346	0.979839
	15.7228	0.983174	0.97899	0.979374	0.980031	0.979884
	15.7716	0.983762	0.979532	0.979345	0.980466	0.979871
	15.8204	0.984154	0.980092	0.980302	0.980869	0.980231
	15.8692	0.983767	0.980334	0.979983	0.980664	0.980476
	15.9181	0.984588	0.980762	0.980196	0.981158	0.980657
	15.9669	0.983753	0.979705	0.979387	0.980174	0.980282
	16.0157	0.983674	0.979846	0.979835	0.980584	0.980412
	16.0646	0.983729	0.979982	0.980027	0.98038	0.980018
	16.1134	0.984042	0.980215	0.979948	0.980875	0.980625
	16.1622	0.98437	0.980351	0.980043	0.980681	0.980233
	16.211	0.984404	0.98059	0.980166	0.980184	0.980321
	16.2599	0.984371	0.98072	0.980566	0.980755	0.980544
	16.3087	0.983931	0.980064	0.980007	0.980343	0.979974
	16.3575	0.984179	0.980146	0.980089	0.980824	0.979935
	16.4064	0.984268	0.980523	0.980109	0.980671	0.980396
	16.4552	0.984101	0.980408	0.980356	0.981025	0.980738
	16.504	0.983784	0.98013	0.9797	0.980585	0.980176
	16.5528	0.984191	0.980423	0.97966	0.980536	0.980252
	16.6017	0.983891	0.980062	0.980043	0.980443	0.980417
	16.6505	0.984368	0.98023	0.98007	0.980841	0.980822
	16.6993	0.983851	0.979939	0.979472	0.980337	0.980069
	16.7482	0.984686	0.980432	0.980366	0.980888	0.980798
	16.797	0.984781	0.980422	0.979948	0.980737	0.980199
	16.8458	0.984211	0.98069	0.980191	0.980861	0.980583
	16.8946	0.984361	0.980357	0.980232	0.98091	0.980412
	16.9435	0.984383	0.980357	0.980208	0.980879	0.980376
	16.9923	0.984056	0.979841	0.97963	0.980552	0.979948
	17.0411	0.98455	0.980372	0.980407	0.980876	0.980475
	17.09	0.984308	0.980237	0.98001	0.98103	0.980252
	17.1388	0.984148	0.980255	0.980179	0.981172	0.980313
	17.1876	0.984686	0.980671	0.979739	0.981009	0.980505
	17.2364	0.984393	0.980161	0.980041	0.981109	0.980405
	17.2853	0.984386	0.979866	0.979724	0.980617	0.98058
	17.3341	0.984667	0.980656	0.980143	0.98127	0.980862
	17.3829	0.98474	0.981182	0.980491	0.981506	0.980775
	17.4318	0.984549	0.98092	0.979865	0.980806	0.980333
	17.4806	0.984716	0.980613	0.980068	0.981315	0.980834
	17.5294	0.984252	0.979869	0.980099	0.980497	0.98024
	17.5782	0.984769	0.980545	0.980681	0.981436	0.980326
	17.6271	0.984695	0.980538	0.980276	0.981095	0.980333
	17.6759	0.98484	0.980809	0.980361	0.981029	0.980812
	17.7247	0.984877	0.980501	0.980733	0.98098	0.981108
	17.7736	0.984644	0.980817	0.980153	0.980997	0.980731
	17.8224	0.98478	0.980882	0.980674	0.981288	0.981082
	17.8712	0.984952	0.980336	0.980093	0.980689	0.980924
	17.92	0.984731	0.980417	0.980285	0.980786	0.980518
	17.9689	0.985102	0.981015	0.980786	0.981457	0.980725
	18.0177	0.98518	0.980955	0.980758	0.98096	0.980788
	18.0665	0.98465	0.980431	0.980061	0.980759	0.980425
	18.1154	0.984623	0.980801	0.980319	0.980739	0.980982
	18.1642	0.984867	0.980565	0.980307	0.98094	0.98072
	18.213	0.985156	0.980745	0.980598	0.981522	0.981069
	18.2618	0.985565	0.981217	0.980805	0.981587	0.981107
	18.3107	0.985016	0.980715	0.980568	0.98114	0.98083
	18.3595	0.985139	0.981144	0.980471	0.981212	0.980606
	18.4083	0.984753	0.980888	0.980152	0.98083	0.980126
	18.4572	0.984938	0.98083	0.980326	0.980742	0.980369
	18.506	0.985032	0.980773	0.980472	0.981408	0.980938
	18.5548	0.985086	0.980746	0.980488	0.981118	0.980698
	18.6036	0.985559	0.980907	0.980824	0.9816	0.980622
	18.6525	0.985697	0.980674	0.980595	0.98129	0.980755
	18.7013	0.985851	0.980597	0.98037	0.981141	0.98109
	18.7501	0.986024	0.981766	0.981112	0.98185	0.981536
	18.799	0.985941	0.980765	0.980645	0.981526	0.981213
	18.8478	0.985687	0.981183	0.980441	0.981293	0.981029
	18.8966	0.985754	0.981149	0.981001	0.982187	0.98105
	18.9454	0.9857	0.980608	0.980855	0.981679	0.980986
	18.9943	0.986028	0.981535	0.981104	0.9818	0.9817
	19.0431	0.985635	0.980771	0.981071	0.981212	0.980964
	19.0919	0.985848	0.98119	0.981196	0.981244	0.981103
	19.1408	0.985818	0.981377	0.980845	0.981458	0.981219
	19.1896	0.985971	0.981442	0.980868	0.981758	0.981632
	19.2384	0.985765	0.980535	0.980746	0.980929	0.980805
	19.2872	0.985771	0.981299	0.980644	0.981574	0.981061
	19.3361	0.985849	0.981047	0.981393	0.982061	0.981368
	19.3849	0.985901	0.981066	0.980839	0.981326	0.980693
	19.4337	0.985843	0.981626	0.981009	0.981426	0.981075
	19.4826	0.985922	0.98133	0.980972	0.981514	0.981414
	19.5314	0.985701	0.980892	0.980305	0.980719	0.980924
	19.5802	0.985688	0.980717	0.980459	0.980886	0.98093
	19.629	0.986147	0.981077	0.980779	0.98173	0.981275
	19.6779	0.986647	0.981836	0.981172	0.981828	0.981487
	19.7267	0.986616	0.981092	0.980868	0.981539	0.981267
	19.7755	0.986398	0.980879	0.980936	0.981909	0.980934
	19.8244	0.986041	0.981416	0.980792	0.98191	0.981178
	19.8732	0.985815	0.981103	0.980758	0.981448	0.980744
	19.922	0.986477	0.981249	0.98081	0.981551	0.981068
	19.9708	0.986306	0.981478	0.981002	0.981696	0.980993
	20.0197	0.986169	0.981295	0.980582	0.981808	0.980672
	20.0685	0.986383	0.981194	0.980958	0.981964	0.981022
	20.1173	0.986888	0.981556	0.981512	0.981708	0.981418
	20.1662	0.98685	0.981831	0.981366	0.982018	0.981678
	20.215	0.986327	0.981566	0.980588	0.98164	0.98161
	20.2638	0.986289	0.981403	0.980559	0.98123	0.980932
	20.3126	0.986807	0.981634	0.980867	0.98189	0.981489
	20.3615	0.987176	0.981822	0.981494	0.982388	0.981778
	20.4103	0.986591	0.981601	0.981088	0.982101	0.981073
	20.4591	0.986536	0.980897	0.980472	0.981575	0.980964
	20.508	0.986377	0.981577	0.980872	0.981641	0.98117
	20.5568	0.98657	0.981503	0.980581	0.981523	0.98122
	20.6056	0.986296	0.981182	0.980554	0.981699	0.981084
	20.6544	0.986625	0.98139	0.98072	0.981711	0.981302
	20.7033	0.986947	0.981966	0.981283	0.98166	0.98181
	20.7521	0.986165	0.981634	0.980657	0.981403	0.980941
	20.8009	0.986699	0.980922	0.980277	0.981481	0.980804
	20.8498	0.986935	0.981494	0.98101	0.982008	0.981363
	20.8986	0.987305	0.981849	0.981564	0.981898	0.981474
	20.9474	0.987844	0.98208	0.98139	0.981995	0.981874
	20.9962	0.986907	0.981952	0.980891	0.981675	0.981365
	21.0451	0.986653	0.981246	0.98085	0.98148	0.980768
	21.0939	0.986994	0.981495	0.981212	0.982055	0.981458
	21.1427	0.987334	0.981901	0.981252	0.982033	0.98148
	21.1915	0.987156	0.982032	0.98121	0.981847	0.981852
	21.2404	0.987196	0.981342	0.98085	0.98171	0.981083
	21.2892	0.98709	0.981804	0.980894	0.982129	0.980981
	21.338	0.987241	0.981616	0.981369	0.982031	0.98155
	21.3869	0.986964	0.981278	0.981132	0.98199	0.981313
	21.4357	0.987661	0.98174	0.980787	0.982112	0.981418
	21.4845	0.987575	0.982088	0.981009	0.981884	0.981476
	21.5333	0.987718	0.98182	0.98083	0.981866	0.98128
	21.5822	0.987543	0.982044	0.981285	0.982111	0.981529
	21.631	0.987491	0.982113	0.981514	0.982464	0.98151
	21.6798	0.987656	0.981733	0.981115	0.981878	0.981387
	21.7287	0.987709	0.982053	0.981225	0.982211	0.981974
	21.7775	0.98768	0.982096	0.981536	0.981863	0.981499
	21.8263	0.988231	0.982228	0.981608	0.982446	0.982163
	21.8751	0.987465	0.981631	0.981249	0.981979	0.981171
	21.924	0.987641	0.982054	0.981209	0.982314	0.981432
	21.9728	0.987716	0.981897	0.981276	0.982352	0.981641
	22.0216	0.987642	0.981794	0.980816	0.982153	0.981503
	22.0705	0.987805	0.982006	0.980933	0.982274	0.981796
	22.1193	0.988031	0.98247	0.981491	0.982581	0.981626
	22.1681	0.987987	0.982091	0.981602	0.982163	0.9815
	22.2169	0.988293	0.982757	0.981552	0.982708	0.982082
	22.2658	0.988113	0.982401	0.981688	0.982187	0.981963
	22.3146	0.987832	0.981959	0.98129	0.982339	0.981525
	22.3634	0.98794	0.982525	0.982224	0.982222	0.981911
	22.4123	0.988623	0.982802	0.981873	0.982812	0.982095
	22.4611	0.988174	0.982726	0.981475	0.983013	0.982665
	22.5099	0.987434	0.981421	0.980675	0.98181	0.980909
	22.5587	0.98812	0.982346	0.981072	0.981881	0.981735
	22.6076	0.988778	0.982814	0.981941	0.98256	0.982735
	22.6564	0.98847	0.982754	0.981815	0.982883	0.982161
	22.7052	0.988682	0.983014	0.982461	0.98292	0.982264
	22.7541	0.988223	0.982049	0.981685	0.982603	0.981454
	22.8029	0.988677	0.982402	0.981703	0.982747	0.981651
	22.8517	0.988848	0.98262	0.981817	0.982218	0.981824
	22.9005	0.988509	0.981997	0.981622	0.982023	0.98169
	22.9494	0.98839	0.981956	0.981452	0.982201	0.981834
	22.9982	0.988294	0.981436	0.981134	0.981977	0.98109
	23.047	0.988293	0.982241	0.981145	0.982244	0.981666
	23.0959	0.988425	0.982357	0.981311	0.981984	0.982069
	23.1447	0.988686	0.982286	0.981856	0.982539	0.982199
	23.1935	0.988947	0.982522	0.982037	0.982838	0.981969
	23.2423	0.988247	0.982727	0.981674	0.982659	0.981512
	23.2912	0.988683	0.981945	0.981506	0.982306	0.981501
	23.34	0.988747	0.982503	0.981898	0.982807	0.982212
	23.3888	0.988524	0.982237	0.981538	0.982199	0.981808
	23.4377	0.988785	0.982727	0.981833	0.982299	0.981983
	23.4865	0.98943	0.982696	0.982044	0.982964	0.982192
	23.5353	0.988818	0.9826	0.98176	0.982994	0.981834
	23.5841	0.989201	0.983126	0.982188	0.9832	0.982455
	23.633	0.989824	0.982913	0.981838	0.982862	0.982224
	23.6818	0.988921	0.982881	0.981841	0.982752	0.9822
	23.7306	0.989138	0.982878	0.982299	0.982648	0.982706
	23.7795	0.989061	0.982728	0.981991	0.982712	0.982306
	23.8283	0.98907	0.982421	0.982072	0.982446	0.982055
	23.8771	0.988671	0.982151	0.981454	0.982417	0.981721
	23.9259	0.98864	0.982398	0.981805	0.982523	0.98134
	23.9748	0.989112	0.983222	0.981748	0.98261	0.98223
	24.0236	0.989263	0.983011	0.981821	0.982451	0.981938
	24.0724	0.988752	0.982852	0.981971	0.982201	0.981299
	24.1213	0.989021	0.982674	0.981927	0.982604	0.981816
	24.1701	0.989712	0.982818	0.982574	0.982534	0.982369
	24.2189	0.989411	0.982762	0.981907	0.982799	0.981993
	24.2677	0.989198	0.982994	0.982389	0.982673	0.982157
	24.3166	0.989363	0.98296	0.982021	0.982951	0.982068
	24.3654	0.989417	0.982758	0.982351	0.983131	0.982367
	24.4142	0.989003	0.982672	0.981918	0.982834	0.981766
	24.4631	0.989001	0.982467	0.981828	0.982759	0.982165
	24.5119	0.989387	0.983057	0.981811	0.983173	0.982115
	24.5607	0.989157	0.982478	0.982129	0.982347	0.981978
	24.6095	0.989631	0.983022	0.981964	0.982636	0.982219
	24.6584	0.989425	0.982486	0.982312	0.982817	0.982198
	24.7072	0.989508	0.982999	0.982303	0.982716	0.982304
	24.756	0.989266	0.982832	0.982063	0.982375	0.982283
	24.8049	0.990124	0.983706	0.98257	0.98338	0.982596
	24.8537	0.989738	0.982525	0.982093	0.982559	0.982522
	24.9025	0.989238	0.982854	0.981796	0.982832	0.98201
	24.9513	0.9896	0.982562	0.982136	0.982619	0.981707
	25.0002	0.989837	0.982823	0.982056	0.982575	0.982162
	25.049	0.98894	0.982542	0.981759	0.982385	0.981412
	25.0978	0.98934	0.982556	0.981863	0.982627	0.982055
	25.1467	0.99002	0.983274	0.982131	0.982683	0.98287
	25.1955	0.989759	0.983255	0.982334	0.982809	0.982484
	25.2443	0.990436	0.983627	0.983023	0.98352	0.982803
	25.2931	0.990663	0.983371	0.982672	0.983372	0.98239
	25.342	0.99012	0.98333	0.982284	0.982847	0.982528
	25.3908	0.990828	0.983522	0.982959	0.983443	0.982876
	25.4396	0.990369	0.983626	0.98204	0.983468	0.982679
	25.4885	0.990713	0.983868	0.982472	0.983138	0.983057
	25.5373	0.99032	0.983344	0.982573	0.983008	0.982633
	25.5861	0.99031	0.983247	0.982453	0.983151	0.982431
	25.6349	0.990636	0.983541	0.982742	0.98365	0.982613
	25.6838	0.990474	0.983599	0.982349	0.983659	0.98263
	25.7326	0.989942	0.982944	0.982219	0.982876	0.982326
	25.7814	0.990947	0.983839	0.983044	0.983685	0.982876
	25.8303	0.990845	0.983779	0.983157	0.984	0.983345
	25.8791	0.990704	0.983704	0.982761	0.983387	0.982496
	25.9279	0.990671	0.983528	0.982627	0.98323	0.982231
	25.9767	0.990947	0.983813	0.982369	0.982897	0.982514
	26.0256	0.990596	0.98359	0.982393	0.983431	0.982324
	26.0744	0.990827	0.9839	0.982791	0.98335	0.982854
	26.1232	0.99093	0.98395	0.983102	0.983824	0.983251
	26.1721	0.990651	0.983263	0.982892	0.983437	0.982549
	26.2209	0.990699	0.983794	0.98271	0.983233	0.982878
	26.2697	0.991124	0.983534	0.982735	0.983715	0.982824
	26.3185	0.991339	0.983651	0.982617	0.983443	0.983014
	26.3674	0.99154	0.984021	0.982815	0.983679	0.9833
	26.4162	0.991748	0.984454	0.983016	0.984154	0.983847
	26.465	0.991187	0.983482	0.982633	0.983909	0.982367
	26.5139	0.991349	0.984168	0.982816	0.983533	0.983361
	26.5627	0.991451	0.984011	0.983077	0.98376	0.983202
	26.6115	0.991148	0.984066	0.982385	0.983567	0.982687
	26.6603	0.991665	0.983883	0.983007	0.983784	0.982793
	26.7092	0.991716	0.983755	0.982855	0.983526	0.982996
	26.758	0.99137	0.983978	0.982891	0.983543	0.983032
	26.8068	0.991553	0.983684	0.98261	0.984129	0.983264
	26.8557	0.992076	0.983778	0.982955	0.984169	0.983461
	26.9045	0.991248	0.983734	0.983104	0.983689	0.982988
	26.9533	0.99167	0.984117	0.983653	0.984035	0.98341
	27.0021	0.991589	0.984068	0.982588	0.983632	0.982857
	27.051	0.991519	0.983991	0.982802	0.984096	0.983308
	27.0998	0.991417	0.983983	0.982969	0.98397	0.983159
	27.1486	0.992095	0.984187	0.983429	0.984169	0.983679
	27.1974	0.992107	0.984035	0.983112	0.983841	0.983653
	27.2463	0.991976	0.98404	0.983007	0.98374	0.982883
	27.2951	0.991948	0.984212	0.983166	0.984046	0.983422
	27.3439	0.991623	0.984177	0.982732	0.984141	0.983109
	27.3928	0.991513	0.983703	0.983272	0.983674	0.983418
	27.4416	0.991371	0.984002	0.982687	0.983539	0.983037
	27.4904	0.992196	0.984355	0.983299	0.984135	0.983176
	27.5392	0.991506	0.983777	0.982929	0.983827	0.982748
	27.5881	0.992354	0.984215	0.983145	0.983818	0.983409
	27.6369	0.992288	0.984192	0.983005	0.983833	0.983041
	27.6857	0.991741	0.983833	0.98298	0.983927	0.982678
	27.7346	0.991955	0.984145	0.982726	0.983626	0.982778
	27.7834	0.992423	0.984334	0.98335	0.98438	0.983236
	27.8322	0.992761	0.984132	0.983207	0.984491	0.983276
	27.881	0.992741	0.984604	0.983479	0.984381	0.983567
	27.9299	0.992905	0.984562	0.983962	0.98451	0.983881
	27.9787	0.993229	0.985097	0.983693	0.984765	0.984204
	28.0275	0.99335	0.984853	0.983912	0.984836	0.983924
	28.0764	0.992266	0.984713	0.98353	0.9843	0.983666
	28.1252	0.992589	0.984153	0.983134	0.983778	0.983231
	28.174	0.992726	0.98472	0.98395	0.984043	0.983536
	28.2228	0.992396	0.984602	0.98301	0.98417	0.98344
	28.2717	0.992929	0.98481	0.983563	0.98446	0.98347
	28.3205	0.992336	0.984507	0.983297	0.983941	0.98293
	28.3693	0.992738	0.985028	0.983486	0.984131	0.983117
	28.4182	0.992781	0.984651	0.983381	0.984004	0.983512
	28.467	0.992648	0.984667	0.983246	0.984436	0.983279
	28.5158	0.992942	0.984555	0.983231	0.984211	0.983141
	28.5646	0.992483	0.984383	0.983006	0.983867	0.983099
	28.6135	0.993352	0.985062	0.983681	0.984485	0.983126
	28.6623	0.99317	0.985331	0.983536	0.984538	0.983744
	28.7111	0.99314	0.984448	0.983313	0.98429	0.983106
	28.76	0.993212	0.984282	0.983176	0.983687	0.982662
	28.8088	0.993094	0.984746	0.983422	0.983997	0.983013
	28.8576	0.993251	0.985014	0.983593	0.984387	0.983408
	28.9064	0.993668	0.985237	0.983808	0.984627	0.983529
	28.9553	0.993191	0.984457	0.983834	0.984443	0.983262
	29.0041	0.993233	0.98465	0.983753	0.984269	0.983529
	29.0529	0.993561	0.984835	0.984068	0.984805	0.983433
	29.1018	0.992952	0.98468	0.98334	0.98457	0.983006
	29.1506	0.993434	0.984341	0.983638	0.984308	0.983535
	29.1994	0.993423	0.984986	0.983507	0.984509	0.98343
	29.2482	0.994022	0.985043	0.983814	0.984646	0.983782
	29.2971	0.993903	0.985147	0.983999	0.984765	0.983791
	29.3459	0.993178	0.984593	0.983485	0.984606	0.983245
	29.3947	0.993993	0.985029	0.984246	0.984875	0.983776
	29.4436	0.993731	0.98508	0.983983	0.984735	0.983148
	29.4924	0.993633	0.985231	0.984292	0.984298	0.983148
	29.5412	0.993657	0.984822	0.983512	0.984701	0.983462
	29.59	0.993588	0.984833	0.983821	0.984229	0.98305
	29.6389	0.994485	0.985522	0.983989	0.984771	0.983755
	29.6877	0.994056	0.985342	0.984136	0.984449	0.983523
	29.7365	0.993771	0.985033	0.983384	0.9839	0.983178
	29.7854	0.99347	0.984691	0.982719	0.984295	0.982992
	29.8342	0.993769	0.984847	0.983681	0.984627	0.983678
	29.883	0.994581	0.985061	0.984045	0.985251	0.984106
	29.9318	0.994653	0.985823	0.984265	0.984978	0.98399
	29.9807	0.994434	0.985167	0.984095	0.985335	0.983624
	30.0295	0.994169	0.985324	0.984027	0.985096	0.983765
	30.0783	0.994201	0.985211	0.983891	0.984644	0.983685
	30.1272	0.994619	0.985389	0.984399	0.984851	0.983859
	30.176	0.994696	0.98523	0.983772	0.984525	0.98378
	30.2248	0.994031	0.985303	0.983898	0.984865	0.983553
	30.2736	0.994268	0.985625	0.984406	0.984761	0.983719
	30.3225	0.994609	0.985539	0.983836	0.984765	0.98395
	30.3713	0.994088	0.985239	0.983579	0.984873	0.983444
	30.4201	0.995053	0.985291	0.984021	0.985073	0.983855
	30.469	0.994879	0.985469	0.98404	0.985039	0.983958
	30.5178	0.994656	0.985282	0.983686	0.985045	0.98331
	30.5666	0.994767	0.985642	0.984185	0.984558	0.98384
	30.6154	0.994646	0.985291	0.984045	0.984964	0.983529
	30.6643	0.994872	0.985495	0.984267	0.985401	0.983742
	30.7131	0.994979	0.985589	0.9844	0.985189	0.983624
	30.7619	0.994895	0.985557	0.984011	0.985007	0.983672
	30.8108	0.994551	0.985606	0.984012	0.984458	0.983635
	30.8596	0.994583	0.985506	0.983532	0.984609	0.983327
	30.9084	0.994956	0.985568	0.98419	0.984496	0.983316
	30.9572	0.995135	0.985809	0.983897	0.98472	0.983688
	31.0061	0.994667	0.985741	0.984177	0.984962	0.983796
	31.0549	0.995337	0.985791	0.983877	0.98475	0.983828
	31.1037	0.995342	0.985618	0.984188	0.98515	0.983717
	31.1526	0.995483	0.985671	0.984193	0.985226	0.984166
	31.2014	0.99536	0.985811	0.983988	0.984562	0.983842
	31.2502	0.995277	0.985659	0.984414	0.985137	0.984324
	31.299	0.995031	0.985551	0.983921	0.985056	0.983564
	31.3479	0.995082	0.985677	0.984056	0.984678	0.983756
	31.3967	0.995014	0.985776	0.983979	0.984565	0.983947
	31.4455	0.995509	0.985596	0.984461	0.984547	0.983833
	31.4944	0.995093	0.985441	0.983963	0.98469	0.983704
	31.5432	0.994863	0.98528	0.983589	0.98431	0.983603
	31.592	0.995629	0.98623	0.984351	0.985094	0.984099
	31.6408	0.995956	0.98653	0.984949	0.985625	0.984733
	31.6897	0.995793	0.986255	0.984501	0.985177	0.983744
	31.7385	0.995703	0.985794	0.984831	0.98462	0.983658
	31.7873	0.995738	0.985933	0.984397	0.984956	0.98408
	31.8362	0.996133	0.98655	0.984831	0.985254	0.984426
	31.885	0.995841	0.986359	0.984396	0.985411	0.984273
	31.9338	0.99567	0.985685	0.984444	0.985119	0.983991
	31.9826	0.995213	0.986034	0.984234	0.984764	0.983703
	32.0315	0.995915	0.985908	0.98485	0.985328	0.984311
	32.0803	0.995806	0.986363	0.98435	0.985478	0.984057
	32.1291	0.995647	0.985742	0.984148	0.985007	0.983992
	32.178	0.99624	0.986462	0.984501	0.985878	0.98441
	32.2268	0.996216	0.986403	0.98448	0.98537	0.984021
	32.2756	0.996336	0.986328	0.984456	0.984812	0.984471
	32.3244	0.996066	0.986137	0.984682	0.98517	0.984003
	32.3733	0.996297	0.986319	0.984418	0.984859	0.983784
	32.4221	0.99672	0.98662	0.98477	0.985465	0.984503
	32.4709	0.996066	0.986378	0.984483	0.985372	0.984237
	32.5198	0.996148	0.986411	0.984129	0.985075	0.984237
	32.5686	0.996056	0.9864	0.984542	0.985309	0.984183
	32.6174	0.99648	0.986457	0.984563	0.985368	0.984169
	32.6662	0.996867	0.986696	0.985109	0.985903	0.984638
	32.7151	0.996576	0.986546	0.985031	0.985481	0.984103
	32.7639	0.996194	0.986042	0.984605	0.985354	0.98371
	32.8127	0.996143	0.986205	0.984577	0.985351	0.983996
	32.8616	0.996864	0.986246	0.984967	0.985657	0.984512
	32.9104	0.99631	0.986049	0.984383	0.985213	0.984133
	32.9592	0.996675	0.987062	0.9849	0.985403	0.985109
	33.008	0.996467	0.986934	0.985123	0.985684	0.98419
	33.0569	0.996795	0.986849	0.98509	0.985757	0.984863
	33.1057	0.996678	0.986526	0.984631	0.985237	0.984318
	33.1545	0.996802	0.986853	0.984761	0.985857	0.984324
	33.2034	0.996518	0.986484	0.984622	0.985446	0.984124
	33.2522	0.996599	0.98711	0.984604	0.985449	0.984197
	33.301	0.996897	0.986847	0.985021	0.985277	0.984559
	33.3498	0.996404	0.986499	0.984052	0.984656	0.983836
	33.3987	0.996947	0.986839	0.984995	0.98605	0.984633
	33.4475	0.996812	0.986806	0.984657	0.985861	0.984521
	33.4963	0.996853	0.98709	0.984982	0.98598	0.98474
	33.5451	0.997269	0.98697	0.985288	0.985985	0.984805
	33.594	0.996876	0.987032	0.984759	0.986118	0.984884
	33.6428	0.996933	0.986707	0.985171	0.985379	0.98397
	33.6916	0.997244	0.98707	0.984975	0.985984	0.984786
	33.7405	0.997096	0.986987	0.984833	0.985732	0.984649
	33.7893	0.997224	0.986724	0.985058	0.985716	0.984335
	33.8381	0.997344	0.986856	0.985055	0.985821	0.984391
	33.8869	0.996901	0.986864	0.985066	0.985329	0.984179
	33.9358	0.997938	0.987108	0.985625	0.986224	0.985097
	33.9846	0.997379	0.986988	0.984829	0.985856	0.984689
	34.0334	0.997758	0.987162	0.985464	0.986165	0.98465
	34.0823	0.998219	0.987665	0.986063	0.986076	0.985263
	34.1311	0.997916	0.987309	0.985564	0.986114	0.984671
	34.1799	0.997818	0.987381	0.985034	0.986114	0.984533
	34.2287	0.997877	0.986765	0.985527	0.985889	0.984938
	34.2776	0.997773	0.987051	0.985156	0.986064	0.984728
	34.3264	0.998042	0.987246	0.985186	0.985917	0.985152
	34.3752	0.997954	0.98756	0.985217	0.986139	0.984774
	34.4241	0.997906	0.987848	0.985189	0.986417	0.984765
	34.4729	0.997747	0.987376	0.985054	0.985784	0.984698
	34.5217	0.998262	0.987915	0.985299	0.986283	0.984828
	34.5705	0.997886	0.987339	0.985591	0.985895	0.984721
	34.6194	0.998112	0.98737	0.98563	0.985562	0.984751
	34.6682	0.99792	0.987531	0.985408	0.985808	0.984629
	34.717	0.99823	0.987515	0.985377	0.985605	0.984875
	34.7659	0.998179	0.987797	0.985744	0.985906	0.984972
	34.8147	0.998507	0.987802	0.986111	0.985881	0.98528
	34.8635	0.998149	0.987741	0.985652	0.985771	0.985228
	34.9123	0.998788	0.98781	0.985795	0.986091	0.98541
	34.9612	0.998227	0.987991	0.985632	0.985976	0.984977
	35.01	0.998682	0.987353	0.985362	0.986353	0.985074
	35.0588	0.998179	0.987452	0.985191	0.985353	0.984907
	35.1077	0.998319	0.98791	0.985274	0.986152	0.984821
	35.1565	0.998496	0.987271	0.985667	0.986324	0.984382
	35.2053	0.998144	0.987462	0.985429	0.985783	0.984289
	35.2541	0.998953	0.987834	0.985441	0.986163	0.985174
	35.303	0.998792	0.987578	0.985489	0.985775	0.984993
	35.3518	0.998513	0.987968	0.985415	0.986198	0.984971
	35.4006	0.999116	0.988286	0.98582	0.98653	0.985353
	35.4495	0.998466	0.988223	0.98551	0.98618	0.985494
	35.4983	0.999002	0.988133	0.985602	0.98612	0.985133
	35.5471	0.99878	0.987657	0.985254	0.986251	0.984628
	35.5959	0.999274	0.987554	0.985823	0.986023	0.985001
	35.6448	0.998861	0.987466	0.985849	0.985834	0.984666
	35.6936	0.99889	0.987889	0.985683	0.986427	0.984997
	35.7424	0.998928	0.987693	0.985527	0.986218	0.984978
	35.7913	0.999463	0.988244	0.985928	0.986414	0.985038
	35.8401	0.999231	0.988056	0.985647	0.985994	0.985414
	35.8889	0.99908	0.98809	0.986087	0.986685	0.985544
	35.9377	0.999083	0.988315	0.985976	0.986692	0.985361
	35.9866	0.999225	0.988317	0.985878	0.98679	0.985656
	36.0354	0.998722	0.987547	0.985542	0.986094	0.984912
	36.0842	0.998865	0.987746	0.985839	0.986064	0.984811
	36.1331	0.999053	0.987678	0.9859	0.986153	0.985227
	36.1819	0.999329	0.988192	0.986027	0.986746	0.985364
	36.2307	0.999236	0.987989	0.985748	0.986253	0.985196
	36.2795	0.99967	0.988436	0.985979	0.986837	0.985683
	36.3284	0.999042	0.988256	0.985604	0.986298	0.985132
	36.3772	0.999155	0.988371	0.985704	0.986739	0.985616
	36.426	0.999832	0.988639	0.985944	0.986871	0.985476
	36.4749	0.999198	0.988597	0.985725	0.986231	0.985068
	36.5237	0.999194	0.988264	0.985523	0.98662	0.985369
	36.5725	1.00006	0.988945	0.985732	0.986689	0.985348
	36.6213	0.999561	0.988736	0.985595	0.986497	0.985703
	36.6702	0.999361	0.988241	0.985399	0.986278	0.985278
	36.719	0.999357	0.988578	0.98583	0.986204	0.984928
	36.7678	0.999273	0.98773	0.985543	0.986002	0.984923
	36.8167	0.999461	0.988092	0.985787	0.986472	0.985348
	36.8655	0.999596	0.988147	0.985606	0.986062	0.984859
	36.9143	0.9996	0.988414	0.985728	0.986285	0.985308
	36.9631	0.999744	0.988348	0.986119	0.986566	0.985262
	37.012	0.999585	0.98792	0.985711	0.985813	0.984751
	37.0608	0.999817	0.988589	0.985874	0.986263	0.985082
	37.1096	0.999767	0.987841	0.98561	0.985936	0.985085
	37.1585	0.999489	0.988234	0.985602	0.985996	0.985073
	37.2073	0.999729	0.988728	0.985851	0.986465	0.984705
	37.2561	0.999741	0.988443	0.985462	0.986328	0.98511
	37.3049	0.999739	0.988467	0.985783	0.986087	0.98551
	37.3538	1.00013	0.988541	0.986235	0.986707	0.985182
	37.4026	0.999888	0.98855	0.985947	0.986813	0.985251
	37.4514	0.999888	0.98811	0.9856	0.986336	0.985224
	37.5003	1.00091	0.989069	0.986013	0.987125	0.985709
	37.5491	1.00018	0.988921	0.985673	0.986581	0.985525
	37.5979	1.00074	0.989558	0.986625	0.987273	0.985877
	37.6467	1.00035	0.988589	0.985801	0.986918	0.985448
	37.6956	1.00023	0.988904	0.986158	0.986562	0.985075
	37.7444	1.00004	0.988709	0.985943	0.986343	0.985407
	37.7932	1.00031	0.989004	0.986213	0.986732	0.985128
	37.8421	1.00041	0.989129	0.986547	0.986923	0.985593
	37.8909	1.00027	0.989078	0.98582	0.986791	0.985057
	37.9397	1.00039	0.988756	0.985634	0.986971	0.985073
	37.9885	1	0.988762	0.985914	0.98662	0.985373
	38.0374	1.00046	0.988431	0.985899	0.986854	0.985233
	38.0862	1.00127	0.989478	0.986664	0.987372	0.986161
	38.135	1.00128	0.989334	0.986714	0.987149	0.98562
	38.1839	1.00092	0.989204	0.986718	0.987283	0.985623
	38.2327	1.00077	0.988872	0.98668	0.98751	0.985625
	38.2815	1.00036	0.988283	0.986085	0.986411	0.985575
	38.3303	1.00093	0.98935	0.986559	0.987422	0.986125
	38.3792	1.0011	0.989342	0.986505	0.987388	0.986092
	38.428	1.00132	0.989101	0.986744	0.986925	0.986011
	38.4768	1.0014	0.989178	0.986244	0.986665	0.985694
	38.5257	1.0018	0.989674	0.986979	0.987941	0.986463
	38.5745	1.0013	0.989636	0.987059	0.987833	0.986474
	38.6233	1.00167	0.989521	0.986787	0.988018	0.986446
	38.6721	1.00205	0.990673	0.987918	0.988051	0.986899
	38.721	1.00234	0.990292	0.987368	0.988056	0.986881
	38.7698	1.00157	0.99001	0.987003	0.987736	0.986672
	38.8186	1.00159	0.989294	0.986586	0.987386	0.986299
	38.8675	1.00243	0.99035	0.987412	0.987769	0.986579
	38.9163	1.00163	0.989972	0.986627	0.987129	0.98654
	38.9651	1.00166	0.989479	0.986583	0.987294	0.986099
	39.0139	1.00121	0.988931	0.986187	0.987082	0.985862
	39.0628	1.00217	0.989558	0.987207	0.987788	0.986512
	39.1116	1.00166	0.989677	0.987114	0.987414	0.985964
	39.1604	1.00185	0.989916	0.98688	0.987364	0.986094
	39.2092	1.00125	0.989903	0.98682	0.987563	0.986146
	39.2581	1.0015	0.989777	0.98666	0.987126	0.985849
	39.3069	1.00159	0.989538	0.987249	0.987333	0.985918
	39.3557	1.00213	0.989512	0.987095	0.98767	0.985818
	39.4046	1.00196	0.989609	0.986472	0.987125	0.985801
	39.4534	1.00223	0.989922	0.986965	0.987627	0.986578
	39.5022	1.00204	0.990025	0.987272	0.987334	0.986446
	39.551	1.00194	0.990105	0.987154	0.987076	0.986671
	39.5999	1.00196	0.989955	0.987183	0.987374	0.986262
	39.6487	1.00195	0.989805	0.987156	0.98775	0.986263
	39.6975	1.00166	0.989697	0.986807	0.987093	0.986339
	39.7464	1.00198	0.989686	0.987195	0.987655	0.986283
	39.7952	1.00217	0.989899	0.987381	0.987703	0.986399
	39.844	1.00195	0.990222	0.987519	0.987836	0.98632
	39.8928	1.00157	0.989616	0.98704	0.987268	0.986699
	39.9417	1.00184	0.990109	0.98721	0.987503	0.986088
	39.9905	1.00211	0.990015	0.987093	0.987429	0.986492
	40.0393	1.00236	0.990082	0.987115	0.987952	0.986253
	40.0882	1.00243	0.990762	0.987433	0.98787	0.986528
	40.137	1.00229	0.990168	0.986962	0.987485	0.986165
	40.1858	1.00217	0.990159	0.987294	0.98754	0.985913
	40.2346	1.00179	0.989756	0.986887	0.987118	0.985722
	40.2835	1.00195	0.989863	0.986607	0.987098	0.985784
	40.3323	1.00219	0.989911	0.986927	0.987833	0.986138
	40.3811	1.00233	0.990322	0.986874	0.987534	0.986146
	40.43	1.00204	0.990316	0.9871	0.987614	0.98628
	40.4788	1.00263	0.990402	0.987451	0.988342	0.986752
	40.5276	1.00256	0.990561	0.987239	0.987768	0.98635
	40.5764	1.00234	0.990662	0.987207	0.988275	0.986371
	40.6253	1.00216	0.989862	0.986671	0.987537	0.986511
	40.6741	1.00235	0.990325	0.986882	0.986925	0.986286
	40.7229	1.00286	0.99061	0.987355	0.987865	0.986396
	40.7718	1.00252	0.990539	0.987189	0.987901	0.986224
	40.8206	1.00237	0.990571	0.986715	0.98785	0.98628
	40.8694	1.00227	0.990413	0.987276	0.987644	0.986636
	40.9182	1.00226	0.990701	0.986832	0.98769	0.986329
	40.9671	1.0022	0.990158	0.98713	0.987308	0.986329
	41.0159	1.00287	0.991026	0.987258	0.988019	0.986225
	41.0647	1.00259	0.990997	0.98782	0.987798	0.986649
	41.1136	1.00294	0.990596	0.987553	0.987705	0.986683
	41.1624	1.00253	0.990502	0.987589	0.987911	0.98681
	41.2112	1.00265	0.990981	0.987886	0.987887	0.986848
	41.26	1.00292	0.991071	0.98797	0.98829	0.987156
	41.3089	1.00322	0.991436	0.987926	0.988414	0.987089
	41.3577	1.00345	0.991332	0.988033	0.988528	0.987315
	41.4065	1.00326	0.991232	0.988118	0.988207	0.987185
	41.4554	1.00273	0.990809	0.987742	0.988072	0.986876
	41.5042	1.00296	0.990861	0.987603	0.988086	0.986705
	41.553	1.00311	0.991016	0.987433	0.988066	0.986666
	41.6018	1.00256	0.990509	0.987262	0.987165	0.986285
	41.6507	1.00281	0.990481	0.987521	0.987881	0.986218
	41.6995	1.00295	0.991041	0.988059	0.988315	0.98712
	41.7483	1.00326	0.991232	0.988508	0.988398	0.987409
	41.7972	1.00341	0.991717	0.988204	0.988597	0.987287
	41.846	1.00317	0.990957	0.988035	0.988314	0.987031
	41.8948	1.0025	0.991281	0.987631	0.988246	0.987128
	41.9436	1.00333	0.991273	0.987857	0.988445	0.986947
	41.9925	1.00267	0.990898	0.98732	0.988077	0.987007
	42.0413	1.0032	0.991786	0.987755	0.987917	0.987076
	42.0901	1.00293	0.991229	0.987322	0.988135	0.987034
	42.139	1.00271	0.991778	0.98767	0.9878	0.987047
	42.1878	1.00265	0.990983	0.987875	0.987738	0.98645
	42.2366	1.0035	0.99187	0.987961	0.988143	0.986813
	42.2854	1.00367	0.991597	0.987876	0.988399	0.987596
	42.3343	1.00352	0.991694	0.987699	0.98831	0.987024
	42.3831	1.00358	0.990989	0.987463	0.988205	0.986977
	42.4319	1.0029	0.991089	0.987698	0.988444	0.987133
	42.4808	1.00365	0.991268	0.987536	0.988309	0.986564
	42.5296	1.00325	0.991452	0.987358	0.987848	0.986088
	42.5784	1.00344	0.991562	0.987738	0.988243	0.987016
	42.6272	1.00335	0.991492	0.987846	0.988437	0.987288
	42.6761	1.00288	0.991456	0.987701	0.988344	0.986996
	42.7249	1.00345	0.991453	0.988066	0.988328	0.986864
	42.7737	1.00356	0.991613	0.987761	0.988133	0.987002
	42.8226	1.00348	0.991976	0.987664	0.98824	0.986955
	42.8714	1.00324	0.9917	0.988516	0.988361	0.986913
	42.9202	1.00337	0.991574	0.987716	0.987691	0.986733
	42.969	1.00355	0.991654	0.988047	0.988385	0.987014
	43.0179	1.00349	0.991991	0.987762	0.988759	0.986564
	43.0667	1.0035	0.991984	0.987363	0.988545	0.986714
	43.1155	1.00336	0.991938	0.988153	0.989135	0.987458
	43.1644	1.00381	0.991838	0.988066	0.988115	0.987141
	43.2132	1.00288	0.991775	0.98746	0.988137	0.986372
	43.262	1.00363	0.991714	0.988108	0.988566	0.987297
	43.3108	1.00366	0.992356	0.988229	0.988533	0.98728
	43.3597	1.00362	0.992152	0.987816	0.988651	0.986808
	43.4085	1.00372	0.991791	0.987581	0.988603	0.986599
	43.4573	1.00405	0.992131	0.987782	0.988468	0.987438
	43.5062	1.00411	0.992009	0.988243	0.9885	0.98744
	43.555	1.00415	0.991691	0.988176	0.988306	0.987227
	43.6038	1.00346	0.992043	0.988131	0.988323	0.987433
	43.6526	1.00382	0.992331	0.988569	0.988416	0.987052
	43.7015	1.00385	0.991967	0.988277	0.988328	0.987185
	43.7503	1.00391	0.992383	0.988423	0.988677	0.98724
	43.7991	1.00375	0.992305	0.988632	0.988713	0.987587
	43.848	1.00412	0.992024	0.988431	0.988747	0.987348
	43.8968	1.00505	0.992466	0.988893	0.989271	0.988138
	43.9456	1.0047	0.993013	0.988588	0.989196	0.987745
	43.9944	1.00405	0.992806	0.988628	0.988689	0.987809
	44.0433	1.00434	0.992619	0.988892	0.988611	0.987603
	44.0921	1.00395	0.992747	0.988493	0.988743	0.987476
	44.1409	1.00402	0.992663	0.988783	0.989063	0.987336
	44.1898	1.00419	0.993004	0.988575	0.989198	0.987407
	44.2386	1.00387	0.992899	0.988501	0.989139	0.987504
	44.2874	1.00374	0.992755	0.988156	0.988746	0.98729
	44.3362	1.00418	0.992996	0.988612	0.988935	0.98746
	44.3851	1.00375	0.992776	0.988889	0.988782	0.98719
	44.4339	1.0041	0.992374	0.988809	0.98882	0.987485
	44.4827	1.00382	0.992519	0.988073	0.988473	0.987259
	44.5316	1.00437	0.993001	0.98889	0.989066	0.987714
	44.5804	1.00413	0.992478	0.988699	0.988604	0.987422
	44.6292	1.00405	0.992701	0.988532	0.988897	0.987508
	44.678	1.00431	0.992728	0.988832	0.988979	0.987388
	44.7269	1.00494	0.993525	0.989106	0.989361	0.987882
	44.7757	1.00451	0.992963	0.988915	0.98921	0.987425
	44.8245	1.00388	0.993014	0.988995	0.988614	0.987336
	44.8734	1.00386	0.992932	0.988599	0.988677	0.987415
	44.9222	1.00406	0.992606	0.988275	0.988934	0.987701
	44.971	1.0043	0.993075	0.988559	0.989207	0.987694
	45.0198	1.0041	0.993297	0.988687	0.988971	0.987786
	45.0687	1.00413	0.992824	0.988188	0.989115	0.987952
	45.1175	1.00415	0.993741	0.988876	0.989366	0.987833
	45.1663	1.00419	0.993554	0.988866	0.988789	0.987694
	45.2152	1.00419	0.992905	0.988627	0.988795	0.987257
	45.264	1.00492	0.993526	0.988981	0.989502	0.987681
	45.3128	1.00456	0.993022	0.988711	0.989268	0.987539
	45.3616	1.00385	0.992555	0.9886	0.988561	0.987162
	45.4105	1.00451	0.99309	0.988598	0.9888	0.987666
	45.4593	1.00445	0.993287	0.988619	0.988668	0.98769
	45.5081	1.00413	0.993577	0.988228	0.988994	0.987629
	45.557	1.00421	0.993004	0.988332	0.988601	0.98785
	45.6058	1.00396	0.993068	0.988371	0.988661	0.98761
	45.6546	1.00408	0.993396	0.989308	0.98929	0.987607
	45.7034	1.00419	0.993374	0.988488	0.98894	0.987919
	45.7523	1.00446	0.993574	0.988507	0.988782	0.987664
	45.8011	1.00432	0.993737	0.988767	0.988667	0.987698
	45.8499	1.00455	0.993943	0.989278	0.989047	0.987947
	45.8987	1.00398	0.993011	0.988175	0.988548	0.987028
	45.9476	1.0042	0.993257	0.988546	0.988855	0.987719
	45.9964	1.00445	0.993259	0.988687	0.988994	0.987689
	46.0452	1.00434	0.993809	0.989097	0.989211	0.987936
	46.0941	1.00413	0.993521	0.988889	0.989181	0.988158
	46.1429	1.0046	0.99384	0.989257	0.989078	0.988123
	46.1917	1.00464	0.993969	0.988935	0.98922	0.988178
	46.2405	1.0045	0.994031	0.989177	0.989268	0.9879
	46.2894	1.00497	0.994054	0.989347	0.989439	0.98829
	46.3382	1.00473	0.994214	0.989569	0.989881	0.988285
	46.387	1.00482	0.994218	0.989656	0.989776	0.987929
	46.4359	1.00488	0.993697	0.988724	0.989431	0.98789
	46.4847	1.0054	0.994883	0.989796	0.990019	0.988919
	46.5335	1.00464	0.994274	0.98881	0.989744	0.988298
	46.5823	1.00476	0.993878	0.98927	0.989643	0.988066
	46.6312	1.00451	0.993924	0.988903	0.989603	0.988089
	46.68	1.00432	0.993881	0.98893	0.988978	0.987915
	46.7288	1.00485	0.994332	0.989307	0.98881	0.988185
	46.7777	1.00512	0.994316	0.989317	0.989548	0.988131
	46.8265	1.00461	0.994117	0.989347	0.98939	0.988073
	46.8753	1.00477	0.994289	0.989361	0.989574	0.988457
	46.9241	1.00479	0.994249	0.989422	0.989642	0.988537
	46.973	1.00503	0.994738	0.990081	0.990024	0.988994
	47.0218	1.00541	0.994938	0.989782	0.99044	0.988683
	47.0706	1.00509	0.99397	0.989978	0.98992	0.988631
	47.1195	1.00476	0.99431	0.989144	0.98898	0.987947
	47.1683	1.00476	0.995031	0.989514	0.98943	0.988497
	47.2171	1.00477	0.994351	0.98911	0.989275	0.988626
	47.2659	1.00528	0.994587	0.989508	0.989544	0.988286
	47.3148	1.00539	0.994762	0.989756	0.990046	0.988675
	47.3636	1.00492	0.994339	0.989678	0.989832	0.988434
	47.4124	1.00491	0.994632	0.989724	0.989821	0.988173
	47.4613	1.00474	0.99499	0.989516	0.989474	0.988304
	47.5101	1.00488	0.99483	0.989687	0.989713	0.988319
	47.5589	1.00531	0.995311	0.989945	0.990231	0.988938
	47.6077	1.00469	0.994686	0.98951	0.990027	0.988315
	47.6566	1.00486	0.994869	0.989476	0.989777	0.987912
	47.7054	1.00524	0.994901	0.989742	0.990418	0.988613
	47.7542	1.00518	0.99484	0.989194	0.989591	0.988274
	47.8031	1.00556	0.99469	0.989849	0.989793	0.988635
	47.8519	1.00541	0.994893	0.989835	0.989963	0.987976
	47.9007	1.00551	0.995168	0.990051	0.989706	0.988799
	47.9495	1.00551	0.995117	0.98984	0.9895	0.988936
	47.9984	1.00573	0.995458	0.990219	0.990222	0.989089
	48.0472	1.00576	0.995409	0.990085	0.990445	0.988911
	48.096	1.00542	0.99499	0.989837	0.990725	0.988511
	48.1449	1.0053	0.995199	0.989992	0.990026	0.988401
	48.1937	1.00507	0.995384	0.989825	0.9899	0.988819
	48.2425	1.0053	0.99554	0.990518	0.989873	0.988658
	48.2913	1.00524	0.995043	0.989774	0.989982	0.988032
	48.3402	1.00547	0.99485	0.989915	0.989963	0.988537
	48.389	1.00531	0.995106	0.989895	0.989632	0.989072
	48.4378	1.00527	0.995353	0.990095	0.990009	0.988573
	48.4867	1.00546	0.994989	0.989532	0.989866	0.988223
	48.5355	1.00555	0.995565	0.989833	0.990265	0.988929
	48.5843	1.00562	0.995808	0.989842	0.990302	0.988725
	48.6331	1.00542	0.995337	0.989575	0.990489	0.988773
	48.682	1.00561	0.995813	0.989877	0.990347	0.989371
	48.7308	1.00524	0.995658	0.989367	0.989711	0.98885
	48.7796	1.00529	0.995772	0.989557	0.990094	0.988564
	48.8285	1.00553	0.996123	0.990375	0.990397	0.988994
	48.8773	1.00546	0.99604	0.990512	0.9904	0.988627
	48.9261	1.0054	0.995404	0.990085	0.990275	0.988943
	48.9749	1.00573	0.995861	0.99022	0.990382	0.988913
	49.0238	1.00591	0.995583	0.990019	0.99018	0.988823
	49.0726	1.00556	0.99571	0.990139	0.990538	0.988747
	49.1214	1.00561	0.995993	0.990037	0.989795	0.988745
	49.1703	1.00541	0.995975	0.989949	0.990308	0.988844
	49.2191	1.00572	0.996071	0.989927	0.990113	0.98886
	49.2679	1.00567	0.996511	0.990174	0.990177	0.98902
	49.3167	1.00556	0.996035	0.989936	0.990522	0.988729
	49.3656	1.00581	0.996433	0.990682	0.990426	0.988998
	49.4144	1.00606	0.996395	0.990302	0.990448	0.989296
	49.4632	1.00609	0.996352	0.990523	0.99062	0.989261
	49.5121	1.00512	0.996345	0.989991	0.990174	0.989057
	49.5609	1.00584	0.996129	0.989841	0.990373	0.988787
	49.6097	1.00562	0.996296	0.990421	0.990359	0.989784
	49.6585	1.00633	0.996886	0.990389	0.990537	0.989116
	49.7074	1.00632	0.996674	0.990746	0.990822	0.989791
	49.7562	1.00633	0.996753	0.991092	0.990179	0.989526
	49.805	1.0058	0.99663	0.990191	0.990392	0.989291
	49.8539	1.00585	0.996822	0.99046	0.990276	0.989423
	49.9027	1.00612	0.996593	0.990384	0.990291	0.989062
	49.9515	1.00576	0.996401	0.990723	0.99069	0.989436

## Sheet: Figure Supp. 4B
Figure Supp. 4B
		WT
	Time (s)	10 uM	20 uM	30 uM	40 uM	50 uM
	0	0.999529	1.00013	0.999851	1.00098	1.00008
	0.00488285	0.999085	0.998994	0.999955	1.00001	0.998472
	0.00976569	0.998785	0.99879	0.998015	0.996774	0.997415
	0.0146485	0.999625	0.997945	0.996622	0.995601	0.994928
	0.0195314	0.998089	0.996215	0.995171	0.993036	0.992222
	0.0244142	0.997298	0.995302	0.993692	0.991348	0.990637
	0.0292971	0.996751	0.993691	0.991955	0.990575	0.989145
	0.0341799	0.996011	0.992999	0.991053	0.988736	0.987871
	0.0390628	0.996192	0.993749	0.989544	0.987843	0.987081
	0.0439456	0.995923	0.991496	0.988876	0.986562	0.983704
	0.0488285	0.996654	0.990561	0.987716	0.985828	0.983608
	0.0537113	0.995847	0.990833	0.987107	0.984378	0.983337
	0.0585941	0.994888	0.989369	0.986362	0.983392	0.982317
	0.063477	0.994316	0.989809	0.985623	0.983077	0.981908
	0.0683598	0.993637	0.988585	0.984991	0.982325	0.980212
	0.0732427	0.991902	0.987184	0.984665	0.981836	0.98006
	0.0781255	0.993412	0.9877	0.983817	0.980986	0.979757
	0.0830084	0.991902	0.986214	0.982396	0.979889	0.978386
	0.0878912	0.991727	0.985301	0.982141	0.980223	0.977403
	0.0927741	0.990799	0.98438	0.981279	0.978257	0.977455
	0.0976569	0.99022	0.984501	0.980788	0.977653	0.976642
	0.10254	0.991235	0.984235	0.979903	0.97893	0.976995
	0.107423	0.990036	0.982705	0.979951	0.97768	0.976117
	0.112305	0.989929	0.982556	0.979587	0.977147	0.97584
	0.117188	0.989722	0.982998	0.979559	0.977534	0.97471
	0.122071	0.988139	0.981496	0.978445	0.976266	0.974622
	0.126954	0.987695	0.981588	0.978444	0.976596	0.974559
	0.131837	0.988636	0.982062	0.978049	0.976247	0.973613
	0.13672	0.987595	0.980492	0.977763	0.975606	0.973863
	0.141603	0.987769	0.980741	0.97759	0.975196	0.973678
	0.146485	0.987185	0.980252	0.976942	0.974822	0.973276
	0.151368	0.986935	0.980196	0.976014	0.974528	0.973429
	0.156251	0.986366	0.980229	0.975726	0.974182	0.973659
	0.161134	0.985478	0.979283	0.976147	0.973571	0.972867
	0.166017	0.986752	0.97932	0.975306	0.974865	0.972882
	0.1709	0.98592	0.978448	0.975875	0.975368	0.972132
	0.175782	0.985197	0.978007	0.975155	0.974274	0.973211
	0.180665	0.985433	0.978259	0.975775	0.973612	0.972385
	0.185548	0.985463	0.977752	0.974202	0.972636	0.971796
	0.190431	0.984646	0.977375	0.973989	0.973639	0.971552
	0.195314	0.984279	0.977684	0.973956	0.973174	0.971874
	0.200197	0.983991	0.977527	0.973683	0.972834	0.971375
	0.20508	0.984274	0.977571	0.973278	0.972937	0.971169
	0.209962	0.984111	0.976892	0.973043	0.972841	0.972142
	0.214845	0.983051	0.976393	0.973192	0.973338	0.971262
	0.219728	0.983151	0.976998	0.973751	0.972672	0.97069
	0.224611	0.982992	0.976014	0.973248	0.971948	0.971771
	0.229494	0.983078	0.975764	0.973185	0.972514	0.971337
	0.234377	0.982712	0.976582	0.972935	0.973079	0.971482
	0.239259	0.982269	0.976049	0.972426	0.972633	0.970791
	0.244142	0.982633	0.97531	0.973724	0.972827	0.971566
	0.249025	0.982058	0.975466	0.973849	0.973294	0.97137
	0.253908	0.982223	0.975237	0.973764	0.972702	0.970929
	0.258791	0.982664	0.974746	0.97378	0.97147	0.971219
	0.263674	0.982572	0.975087	0.973259	0.972349	0.970224
	0.268557	0.981234	0.975034	0.972665	0.972243	0.971088
	0.273439	0.981546	0.974373	0.972228	0.972239	0.971594
	0.278322	0.981197	0.974246	0.972672	0.971935	0.970518
	0.283205	0.981612	0.974648	0.972729	0.97246	0.971752
	0.288088	0.980964	0.975304	0.973321	0.97295	0.970799
	0.292971	0.981043	0.974379	0.972365	0.972459	0.971583
	0.297854	0.980719	0.974626	0.971912	0.972376	0.971073
	0.302736	0.981058	0.974725	0.971772	0.972359	0.971247
	0.307619	0.98048	0.974683	0.97196	0.971512	0.970026
	0.312502	0.980611	0.974336	0.972354	0.97168	0.970353
	0.317385	0.98169	0.973913	0.971587	0.971403	0.970971
	0.322268	0.980638	0.974014	0.971466	0.971218	0.971256
	0.327151	0.980278	0.974356	0.971557	0.971602	0.971646
	0.332033	0.979561	0.973363	0.971877	0.971951	0.971562
	0.336916	0.979523	0.973115	0.972036	0.972264	0.971208
	0.341799	0.980182	0.973794	0.971739	0.971443	0.971017
	0.346682	0.979229	0.97295	0.971059	0.971315	0.970902
	0.351565	0.979866	0.973646	0.97208	0.971894	0.971743
	0.356448	0.979392	0.973204	0.971295	0.971221	0.970549
	0.361331	0.97986	0.974147	0.97154	0.971804	0.970913
	0.366213	0.979948	0.973354	0.971584	0.971566	0.971482
	0.371096	0.979401	0.973908	0.971719	0.971537	0.971646
	0.375979	0.979478	0.972883	0.971237	0.970957	0.970671
	0.380862	0.978939	0.972421	0.971433	0.971502	0.972078
	0.385745	0.979316	0.973615	0.971883	0.971081	0.970805
	0.390628	0.978447	0.972715	0.972301	0.971392	0.971689
	0.39551	0.978773	0.971828	0.971321	0.971419	0.972017
	0.400393	0.978211	0.972644	0.971263	0.971807	0.971212
	0.405276	0.978741	0.973767	0.971556	0.971068	0.971539
	0.410159	0.978836	0.972715	0.972207	0.971623	0.971292
	0.415042	0.978573	0.973293	0.97144	0.972055	0.971208
	0.419925	0.978723	0.973259	0.97135	0.97238	0.971392
	0.424808	0.978588	0.972514	0.971122	0.971924	0.970846
	0.42969	0.978208	0.97312	0.971273	0.971517	0.970726
	0.434573	0.97803	0.972644	0.971486	0.971589	0.971959
	0.439456	0.97793	0.972776	0.971903	0.971991	0.971821
	0.444339	0.978602	0.972987	0.971527	0.971455	0.971943
	0.449222	0.978201	0.972383	0.970518	0.971813	0.971334
	0.454105	0.977405	0.972566	0.971794	0.971946	0.971965
	0.458987	0.97769	0.972691	0.971951	0.972405	0.971218
	0.46387	0.977978	0.972256	0.971023	0.972245	0.970895
	0.468753	0.9781	0.9724	0.970919	0.972819	0.970277
	0.473636	0.977752	0.971412	0.971944	0.972337	0.972022
	0.478519	0.978294	0.971838	0.971793	0.97252	0.971013
	0.483402	0.977296	0.973072	0.971694	0.972642	0.971813
	0.488285	0.977261	0.9729	0.971537	0.971913	0.971516
	0.493167	0.976741	0.972095	0.971361	0.972541	0.972525
	0.49805	0.977534	0.971843	0.97176	0.971753	0.971206
	0.502933	0.977402	0.972744	0.971976	0.972148	0.971129
	0.507816	0.976654	0.972487	0.972361	0.97247	0.972257
	0.512699	0.977602	0.972685	0.972234	0.971599	0.971331
	0.517582	0.976693	0.972481	0.971366	0.972197	0.972433
	0.522464	0.976554	0.972272	0.971118	0.971962	0.972132
	0.527347	0.977726	0.972198	0.97108	0.972329	0.972042
	0.53223	0.977212	0.972348	0.971783	0.971795	0.97161
	0.537113	0.976741	0.971978	0.971565	0.973093	0.972213
	0.541996	0.976646	0.972557	0.971999	0.972524	0.972324
	0.546879	0.977982	0.972267	0.972289	0.97242	0.971692
	0.551762	0.977579	0.971909	0.971277	0.972913	0.971894
	0.556644	0.977277	0.972032	0.970877	0.972387	0.971894
	0.561527	0.976762	0.972818	0.972424	0.972742	0.971568
	0.56641	0.977591	0.97162	0.971763	0.972384	0.971514
	0.571293	0.976543	0.971232	0.971841	0.972776	0.971638
	0.576176	0.976643	0.972964	0.971691	0.972794	0.972474
	0.581059	0.976282	0.97239	0.971758	0.972567	0.972797
	0.585941	0.976153	0.972435	0.971895	0.973024	0.972165
	0.590824	0.976281	0.97313	0.972092	0.972425	0.972397
	0.595707	0.977289	0.972131	0.971777	0.972727	0.973048
	0.60059	0.975915	0.972282	0.971662	0.972672	0.972529
	0.605473	0.976802	0.972289	0.971656	0.97173	0.972584
	0.610356	0.976952	0.973299	0.971863	0.972207	0.972964
	0.615239	0.976637	0.972428	0.972423	0.973721	0.971472
	0.620121	0.976491	0.971636	0.972115	0.972892	0.971728
	0.625004	0.976853	0.973098	0.971626	0.973526	0.972061
	0.629887	0.97621	0.972779	0.972224	0.973226	0.972761
	0.63477	0.975848	0.973579	0.971561	0.9739	0.972787
	0.639653	0.976462	0.972891	0.971459	0.973208	0.972443
	0.644536	0.975698	0.972822	0.971628	0.971973	0.972222
	0.649418	0.975766	0.972935	0.972411	0.972427	0.972775
	0.654301	0.976099	0.972917	0.972117	0.973204	0.971782
	0.659184	0.976366	0.972499	0.971827	0.973189	0.973008
	0.664067	0.976307	0.972709	0.97171	0.973736	0.973175
	0.66895	0.976081	0.972066	0.972	0.973531	0.972451
	0.673833	0.97635	0.972414	0.97226	0.97263	0.973341
	0.678716	0.975897	0.972968	0.972814	0.972556	0.972619
	0.683598	0.97514	0.972841	0.971932	0.973441	0.971975
	0.688481	0.975876	0.97214	0.97205	0.972653	0.972968
	0.693364	0.976258	0.972654	0.971691	0.972838	0.973704
	0.698247	0.976475	0.973381	0.971827	0.973149	0.972256
	0.70313	0.975992	0.973071	0.973598	0.972684	0.97245
	0.708013	0.976181	0.972633	0.972094	0.973026	0.972559
	0.712895	0.975859	0.972859	0.971812	0.973426	0.973293
	0.717778	0.976117	0.972789	0.971689	0.973943	0.973165
	0.722661	0.976351	0.973326	0.972037	0.973774	0.972772
	0.727544	0.975555	0.973193	0.97258	0.973604	0.973222
	0.732427	0.974893	0.972048	0.972918	0.973566	0.973792
	0.73731	0.976746	0.973568	0.97201	0.973323	0.972939
	0.742193	0.976025	0.972814	0.972573	0.973482	0.973242
	0.747075	0.975496	0.973	0.97239	0.973306	0.972976
	0.751958	0.975643	0.973441	0.972056	0.973746	0.973275
	0.756841	0.975505	0.972775	0.97233	0.973444	0.973561
	0.761724	0.976388	0.972445	0.973263	0.97407	0.973995
	0.766607	0.97535	0.972243	0.972648	0.973939	0.973617
	0.77149	0.975509	0.972666	0.97263	0.973401	0.973529
	0.776372	0.975868	0.972776	0.972771	0.974605	0.973408
	0.781255	0.975334	0.973093	0.971899	0.974608	0.973286
	0.786138	0.975931	0.97292	0.972234	0.974226	0.973772
	0.791021	0.975347	0.972504	0.972082	0.974379	0.974227
	0.795904	0.975112	0.973232	0.972725	0.973851	0.974078
	0.800787	0.975809	0.972283	0.972954	0.973329	0.973433
	0.80567	0.975947	0.972721	0.97313	0.974733	0.973103
	0.810552	0.975443	0.972761	0.972865	0.973656	0.973319
	0.815435	0.975813	0.972518	0.97209	0.974248	0.973774
	0.820318	0.976142	0.973201	0.972353	0.974078	0.973219
	0.825201	0.976059	0.972496	0.972897	0.973774	0.974072
	0.830084	0.975589	0.972817	0.973403	0.973798	0.97323
	0.834967	0.975786	0.972532	0.972621	0.973606	0.974009
	0.839849	0.97593	0.972334	0.972549	0.973953	0.97323
	0.844732	0.975679	0.972352	0.972904	0.97333	0.973575
	0.849615	0.975385	0.972482	0.972578	0.973784	0.974021
	0.854498	0.975902	0.972815	0.9729	0.974151	0.974334
	0.859381	0.976428	0.972718	0.973229	0.973898	0.974642
	0.864264	0.975376	0.972336	0.973287	0.974207	0.97342
	0.869147	0.97517	0.972934	0.972875	0.974693	0.974485
	0.874029	0.976321	0.973189	0.973113	0.974969	0.975322
	0.878912	0.975827	0.972178	0.974159	0.974762	0.973871
	0.883795	0.975917	0.973275	0.972872	0.974786	0.974221
	0.888678	0.975345	0.973454	0.971867	0.973683	0.974118
	0.893561	0.975581	0.973367	0.973002	0.973177	0.973649
	0.898444	0.975863	0.973541	0.973187	0.974697	0.97382
	0.903326	0.97525	0.973528	0.972647	0.974854	0.974247
	0.908209	0.975686	0.973514	0.973161	0.974316	0.974325
	0.913092	0.975559	0.973305	0.972497	0.974272	0.974094
	0.917975	0.97555	0.972693	0.972906	0.973695	0.973973
	0.922858	0.976136	0.973352	0.973642	0.974331	0.974038
	0.927741	0.97498	0.973367	0.973242	0.974927	0.974038
	0.932624	0.975556	0.97391	0.973382	0.974676	0.974621
	0.937506	0.975684	0.972662	0.973839	0.975115	0.974252
	0.942389	0.976438	0.973475	0.974496	0.974059	0.974571
	0.947272	0.975004	0.973221	0.97352	0.974398	0.974375
	0.952155	0.976582	0.972767	0.974542	0.974557	0.975366
	0.957038	0.975862	0.973109	0.973667	0.97421	0.974238
	0.961921	0.97499	0.973512	0.974448	0.974184	0.974168
	0.966803	0.975438	0.972714	0.974573	0.975578	0.973632
	0.971686	0.975587	0.973721	0.97329	0.97454	0.97395
	0.976569	0.975034	0.973226	0.973099	0.975155	0.974416
	0.981452	0.975569	0.973621	0.972305	0.97547	0.974524
	0.986335	0.975307	0.973644	0.972776	0.974718	0.974051
	0.991218	0.975018	0.973125	0.972872	0.974857	0.97347
	0.996101	0.975339	0.973969	0.973261	0.975083	0.974923
	1.00098	0.97542	0.973523	0.973834	0.975232	0.974192
	1.00587	0.974444	0.972795	0.972942	0.975119	0.973628
	1.01075	0.975802	0.974228	0.973654	0.9746	0.974976
	1.01563	0.975112	0.973781	0.973853	0.974732	0.974239
	1.02051	0.975639	0.97373	0.973656	0.974093	0.974694
	1.0254	0.975726	0.9727	0.974318	0.975396	0.975162
	1.03028	0.975213	0.97292	0.973843	0.974177	0.973979
	1.03516	0.975643	0.973846	0.974366	0.974751	0.974569
	1.04005	0.975243	0.9736	0.972838	0.975397	0.97466
	1.04493	0.974747	0.974159	0.973328	0.975467	0.975227
	1.04981	0.975352	0.973287	0.973654	0.974764	0.974588
	1.05469	0.974574	0.973211	0.974624	0.974862	0.975435
	1.05958	0.975411	0.974329	0.973937	0.975344	0.975056
	1.06446	0.975164	0.97412	0.97414	0.974725	0.974441
	1.06934	0.975994	0.974674	0.974089	0.975124	0.974756
	1.07423	0.975481	0.974053	0.973313	0.975125	0.975157
	1.07911	0.975606	0.973655	0.97392	0.975459	0.975522
	1.08399	0.975387	0.974506	0.97397	0.975109	0.974579
	1.08887	0.975831	0.974534	0.973	0.975179	0.975699
	1.09376	0.975919	0.973692	0.973831	0.975105	0.975051
	1.09864	0.97523	0.973264	0.973701	0.976145	0.975617
	1.10352	0.97529	0.974371	0.973966	0.974801	0.97566
	1.10841	0.975063	0.973476	0.974742	0.975311	0.974705
	1.11329	0.975884	0.973981	0.974449	0.975346	0.975144
	1.11817	0.975721	0.974486	0.974014	0.975766	0.974844
	1.12305	0.974775	0.974395	0.974393	0.974934	0.974718
	1.12794	0.975492	0.97399	0.974138	0.975212	0.975273
	1.13282	0.975459	0.973634	0.974404	0.975222	0.975186
	1.1377	0.976002	0.974035	0.974228	0.975082	0.974789
	1.14259	0.97533	0.973727	0.974861	0.975257	0.974961
	1.14747	0.975282	0.973801	0.97473	0.974695	0.974537
	1.15235	0.975636	0.973688	0.97483	0.975309	0.974938
	1.15723	0.975603	0.974104	0.973623	0.975656	0.974535
	1.16212	0.97627	0.973494	0.974208	0.976245	0.974755
	1.167	0.976865	0.973243	0.974004	0.975461	0.97428
	1.17188	0.97529	0.974755	0.973887	0.975573	0.975601
	1.17677	0.976061	0.974387	0.974367	0.975966	0.974553
	1.18165	0.97555	0.974018	0.974634	0.974774	0.975287
	1.18653	0.975551	0.97467	0.975024	0.975999	0.974653
	1.19141	0.976204	0.973925	0.97401	0.975679	0.975227
	1.1963	0.975894	0.974313	0.974632	0.975396	0.976063
	1.20118	0.975741	0.974486	0.974319	0.975984	0.975498
	1.20606	0.976535	0.974906	0.975038	0.976068	0.975429
	1.21095	0.975637	0.974071	0.974249	0.975707	0.97536
	1.21583	0.975725	0.974322	0.974281	0.975752	0.975418
	1.22071	0.976658	0.974696	0.974561	0.975962	0.975015
	1.22559	0.97552	0.97527	0.974156	0.975517	0.975674
	1.23048	0.975924	0.974597	0.974717	0.975815	0.975131
	1.23536	0.975971	0.97414	0.974424	0.975952	0.975809
	1.24024	0.976264	0.975081	0.974753	0.976199	0.974806
	1.24513	0.975718	0.97437	0.974318	0.976002	0.974522
	1.25001	0.975801	0.974407	0.97473	0.975408	0.975125
	1.25489	0.976192	0.9747	0.974909	0.975161	0.975043
	1.25977	0.9751	0.974813	0.973829	0.976057	0.975606
	1.26466	0.976227	0.9745	0.974073	0.976221	0.975685
	1.26954	0.97697	0.974128	0.974664	0.976099	0.975482
	1.27442	0.976117	0.973667	0.974551	0.975407	0.975354
	1.27931	0.975909	0.974947	0.974569	0.976204	0.975676
	1.28419	0.976207	0.974271	0.97473	0.975647	0.974784
	1.28907	0.975654	0.974739	0.975635	0.975479	0.975267
	1.29395	0.976056	0.973866	0.974292	0.975359	0.975793
	1.29884	0.975887	0.975005	0.97444	0.976267	0.975598
	1.30372	0.975671	0.973741	0.974659	0.975884	0.975252
	1.3086	0.97512	0.975128	0.973124	0.976181	0.975936
	1.31349	0.97562	0.973714	0.974704	0.975709	0.975875
	1.31837	0.97633	0.97441	0.974775	0.976355	0.975755
	1.32325	0.975668	0.975216	0.974921	0.976554	0.975352
	1.32813	0.976281	0.974773	0.975228	0.975561	0.975868
	1.33302	0.975663	0.974238	0.975076	0.976506	0.974944
	1.3379	0.975743	0.974594	0.974406	0.976479	0.975635
	1.34278	0.975301	0.974963	0.974954	0.976454	0.975116
	1.34767	0.976103	0.974813	0.975084	0.976476	0.975548
	1.35255	0.975083	0.974706	0.974644	0.976348	0.97603
	1.35743	0.975793	0.974063	0.974054	0.976869	0.976509
	1.36231	0.976132	0.974442	0.974536	0.976298	0.976524
	1.3672	0.975353	0.976272	0.974686	0.976335	0.975801
	1.37208	0.97593	0.974303	0.97428	0.976391	0.975595
	1.37696	0.975719	0.973957	0.975606	0.975359	0.975969
	1.38185	0.975361	0.975501	0.975248	0.976044	0.976108
	1.38673	0.976222	0.974982	0.975211	0.975258	0.975586
	1.39161	0.976077	0.975624	0.974958	0.976778	0.975305
	1.39649	0.975656	0.975479	0.975034	0.976001	0.975975
	1.40138	0.976399	0.975965	0.97414	0.975884	0.97579
	1.40626	0.975852	0.974693	0.973823	0.975897	0.976246
	1.41114	0.975926	0.975312	0.975245	0.976814	0.975932
	1.41603	0.976171	0.974601	0.974886	0.976478	0.974776
	1.42091	0.97545	0.975156	0.975444	0.976624	0.975996
	1.42579	0.976942	0.975331	0.975244	0.97621	0.975478
	1.43067	0.97622	0.975254	0.974137	0.97603	0.975656
	1.43556	0.975745	0.97523	0.975093	0.976205	0.975478
	1.44044	0.975673	0.974599	0.975965	0.976585	0.975991
	1.44532	0.975797	0.974182	0.974887	0.976251	0.975298
	1.45021	0.975412	0.973487	0.975563	0.976128	0.976019
	1.45509	0.976175	0.974286	0.974508	0.975593	0.975799
	1.45997	0.976632	0.974392	0.975397	0.976496	0.975725
	1.46485	0.976279	0.974813	0.976113	0.975594	0.97631
	1.46974	0.975433	0.975514	0.975867	0.976398	0.975932
	1.47462	0.976237	0.974693	0.97546	0.976024	0.976002
	1.4795	0.975518	0.975465	0.975036	0.975753	0.976551
	1.48439	0.976491	0.975887	0.974769	0.976192	0.976256
	1.48927	0.976179	0.975056	0.975173	0.976227	0.976275
	1.49415	0.975841	0.974991	0.975721	0.976899	0.97595
	1.49903	0.976227	0.97482	0.975723	0.976498	0.974998
	1.50392	0.976354	0.974625	0.975604	0.976462	0.975684
	1.5088	0.97548	0.974441	0.974904	0.977021	0.976284
	1.51368	0.97614	0.974869	0.975521	0.97622	0.97601
	1.51856	0.976705	0.974859	0.97515	0.975861	0.976105
	1.52345	0.976576	0.975297	0.975786	0.976355	0.975701
	1.52833	0.97687	0.974925	0.975748	0.976389	0.977212
	1.53321	0.976349	0.974978	0.975479	0.976434	0.976302
	1.5381	0.976879	0.974954	0.975121	0.976672	0.975251
	1.54298	0.977295	0.975467	0.974824	0.976603	0.9764
	1.54786	0.976008	0.974631	0.976172	0.976806	0.975953
	1.55274	0.976385	0.975204	0.976545	0.977471	0.976195
	1.55763	0.976294	0.974259	0.976083	0.976698	0.976168
	1.56251	0.976717	0.974552	0.974756	0.976875	0.976174
	1.56739	0.976512	0.975842	0.975295	0.976876	0.976371
	1.57228	0.976647	0.975495	0.975782	0.976193	0.976444
	1.57716	0.976003	0.974972	0.974354	0.977198	0.976041
	1.58204	0.975934	0.975712	0.975259	0.976881	0.976634
	1.58692	0.976348	0.975642	0.975033	0.976949	0.976548
	1.59181	0.975511	0.974586	0.975007	0.977063	0.976458
	1.59669	0.976266	0.974989	0.975502	0.977564	0.976483
	1.60157	0.977099	0.975584	0.975474	0.976077	0.975779
	1.60646	0.976511	0.975182	0.974429	0.976185	0.976095
	1.61134	0.976917	0.975013	0.97497	0.977003	0.976424
	1.61622	0.976733	0.975996	0.974885	0.976343	0.975802
	1.6211	0.976231	0.975343	0.975588	0.976581	0.976703
	1.62599	0.976746	0.975458	0.975888	0.976187	0.976243
	1.63087	0.976297	0.975711	0.976037	0.977535	0.975722
	1.63575	0.975993	0.975672	0.97582	0.976076	0.976393
	1.64064	0.97554	0.975403	0.975748	0.976516	0.97648
	1.64552	0.975705	0.975954	0.974781	0.976969	0.97702
	1.6504	0.976394	0.974959	0.975214	0.976624	0.976523
	1.65528	0.976445	0.975222	0.974799	0.976633	0.976397
	1.66017	0.976477	0.975518	0.976374	0.976321	0.976192
	1.66505	0.976748	0.974912	0.975392	0.976999	0.977193
	1.66993	0.975829	0.975268	0.975876	0.976713	0.976433
	1.67482	0.976632	0.975195	0.975678	0.97654	0.977512
	1.6797	0.976385	0.975526	0.976081	0.975941	0.977194
	1.68458	0.976305	0.975514	0.976143	0.976284	0.977033
	1.68946	0.977091	0.975502	0.975274	0.977035	0.975769
	1.69435	0.977343	0.975037	0.975298	0.976763	0.97638
	1.69923	0.976044	0.975305	0.976243	0.977345	0.976087
	1.70411	0.976216	0.975421	0.976387	0.976577	0.976217
	1.709	0.976425	0.975237	0.975027	0.977042	0.976025
	1.71388	0.976106	0.975866	0.974539	0.976542	0.97608
	1.71876	0.976014	0.975097	0.975717	0.976827	0.975926
	1.72364	0.977346	0.974543	0.975625	0.976377	0.976165
	1.72853	0.976137	0.975758	0.975919	0.977025	0.97648
	1.73341	0.977247	0.975325	0.975958	0.976391	0.976571
	1.73829	0.97772	0.97525	0.975591	0.976534	0.976765
	1.74318	0.977025	0.975714	0.976094	0.977434	0.977276
	1.74806	0.976787	0.97506	0.975064	0.976803	0.976399
	1.75294	0.976362	0.975691	0.975684	0.977389	0.976508
	1.75782	0.977893	0.975678	0.97564	0.977291	0.976112
	1.76271	0.977537	0.97594	0.975647	0.977171	0.976095
	1.76759	0.977677	0.975739	0.975285	0.976587	0.976321
	1.77247	0.977465	0.975614	0.97584	0.976624	0.976987
	1.77736	0.976154	0.976727	0.975352	0.976895	0.976772
	1.78224	0.977019	0.975512	0.975466	0.976877	0.977334
	1.78712	0.976433	0.975559	0.975404	0.977046	0.976949
	1.792	0.97763	0.975334	0.976589	0.976829	0.97746
	1.79689	0.977653	0.975233	0.976013	0.976367	0.976186
	1.80177	0.976807	0.975059	0.9761	0.976467	0.976348
	1.80665	0.976518	0.975853	0.976513	0.977007	0.976767
	1.81154	0.976519	0.975893	0.975398	0.976928	0.977092
	1.81642	0.97664	0.975433	0.975825	0.977652	0.976776
	1.8213	0.977104	0.97544	0.975717	0.977992	0.976491
	1.82618	0.976383	0.976205	0.976027	0.978098	0.976268
	1.83107	0.97678	0.975598	0.975542	0.977865	0.977367
	1.83595	0.97724	0.97593	0.976427	0.977818	0.976188
	1.84083	0.977149	0.976371	0.976301	0.976737	0.976929
	1.84572	0.976545	0.975407	0.976337	0.976771	0.977205
	1.8506	0.976416	0.974744	0.97587	0.977037	0.976262
	1.85548	0.976059	0.975535	0.976591	0.977078	0.976459
	1.86036	0.976696	0.975016	0.976117	0.977261	0.977443
	1.86525	0.977	0.975677	0.976133	0.976961	0.976811
	1.87013	0.977661	0.975183	0.97663	0.977718	0.97641
	1.87501	0.977918	0.975293	0.975722	0.976969	0.976704
	1.8799	0.977627	0.97561	0.975323	0.977401	0.976138
	1.88478	0.977511	0.975751	0.975748	0.976619	0.976887
	1.88966	0.977802	0.975969	0.975762	0.97736	0.976351
	1.89454	0.976397	0.975545	0.976657	0.977604	0.977901
	1.89943	0.977164	0.975137	0.975961	0.977551	0.97706
	1.90431	0.977455	0.975462	0.976592	0.976874	0.976675
	1.90919	0.977132	0.975479	0.976631	0.978075	0.976094
	1.91408	0.976726	0.976535	0.976395	0.977473	0.976791
	1.91896	0.977105	0.97619	0.975895	0.977814	0.976537
	1.92384	0.977114	0.975991	0.975932	0.976951	0.97666
	1.92872	0.977013	0.975773	0.975324	0.977296	0.977436
	1.93361	0.977265	0.976813	0.976351	0.977325	0.977277
	1.93849	0.977627	0.976025	0.975706	0.976942	0.976358
	1.94337	0.977063	0.976037	0.975955	0.976743	0.976472
	1.94826	0.978229	0.975755	0.976382	0.976602	0.976939
	1.95314	0.977484	0.976517	0.976438	0.977073	0.976826
	1.95802	0.976748	0.976016	0.976383	0.977203	0.977191
	1.9629	0.977033	0.975184	0.97613	0.976843	0.976735
	1.96779	0.976761	0.976164	0.976431	0.977606	0.976378
	1.97267	0.977387	0.975978	0.975653	0.977288	0.976946
	1.97755	0.977642	0.975313	0.975971	0.977052	0.977677
	1.98244	0.977508	0.976905	0.97624	0.978069	0.977204
	1.98732	0.976827	0.976145	0.977453	0.977747	0.976659
	1.9922	0.976561	0.975561	0.976932	0.977193	0.977385
	1.99708	0.97789	0.975707	0.976118	0.977295	0.975864
	2.00197	0.976407	0.976245	0.975808	0.977138	0.976848
	2.00685	0.976916	0.975917	0.975917	0.977696	0.976061
	2.01173	0.976963	0.976513	0.975589	0.977342	0.976195
	2.01662	0.976982	0.975959	0.976086	0.977559	0.977329
	2.0215	0.977568	0.976198	0.976245	0.977292	0.977397
	2.02638	0.977342	0.976628	0.976502	0.977075	0.977466
	2.03126	0.97693	0.975975	0.97614	0.977274	0.976299
	2.03615	0.97717	0.976357	0.976002	0.977652	0.976518
	2.04103	0.977838	0.976064	0.97707	0.977891	0.976852
	2.04591	0.977512	0.976177	0.976064	0.978072	0.977154
	2.0508	0.977972	0.976189	0.976465	0.97739	0.977518
	2.05568	0.976641	0.976442	0.97608	0.976525	0.976199
	2.06056	0.976981	0.976591	0.976232	0.977223	0.976567
	2.06544	0.9777	0.976176	0.976198	0.977038	0.976511
	2.07033	0.976619	0.976199	0.976403	0.977459	0.976595
	2.07521	0.977057	0.976504	0.976066	0.977217	0.976459
	2.08009	0.977917	0.976653	0.975998	0.977476	0.976321
	2.08498	0.977427	0.976368	0.976743	0.977269	0.976647
	2.08986	0.977578	0.976028	0.976944	0.977894	0.977028
	2.09474	0.977166	0.97624	0.975963	0.977253	0.976014
	2.09962	0.977723	0.976758	0.976881	0.977703	0.976381
	2.10451	0.976275	0.976145	0.976114	0.977357	0.976678
	2.10939	0.976941	0.975975	0.97665	0.976416	0.976937
	2.11427	0.977205	0.976564	0.975757	0.977294	0.976768
	2.11916	0.977713	0.976253	0.97672	0.976543	0.97787
	2.12404	0.977239	0.976192	0.975776	0.977513	0.976794
	2.12892	0.976872	0.975915	0.976592	0.976642	0.97663
	2.1338	0.977047	0.976036	0.976321	0.978241	0.97715
	2.13869	0.976945	0.97629	0.976007	0.977398	0.977606
	2.14357	0.977878	0.976388	0.976156	0.976903	0.97664
	2.14845	0.976526	0.975903	0.977094	0.977581	0.977243
	2.15333	0.977319	0.976577	0.97664	0.977309	0.977035
	2.15822	0.97799	0.976719	0.976303	0.977451	0.977404
	2.1631	0.97722	0.976388	0.976725	0.977441	0.977851
	2.16798	0.977722	0.976501	0.975896	0.976973	0.977235
	2.17287	0.976822	0.975981	0.976065	0.976805	0.977027
	2.17775	0.977801	0.976423	0.976078	0.976996	0.976497
	2.18263	0.977963	0.976117	0.975924	0.977092	0.977675
	2.18751	0.977665	0.976158	0.976326	0.977998	0.97711
	2.1924	0.977939	0.9763	0.976429	0.977651	0.976782
	2.19728	0.977038	0.976636	0.976394	0.977308	0.977722
	2.20216	0.977325	0.976141	0.97613	0.977112	0.976954
	2.20705	0.977328	0.976187	0.976333	0.977354	0.977433
	2.21193	0.977729	0.976315	0.975687	0.978062	0.976733
	2.21681	0.977685	0.975765	0.975768	0.977145	0.977062
	2.22169	0.978425	0.976503	0.976056	0.977504	0.977197
	2.22658	0.978402	0.976377	0.976152	0.978133	0.976595
	2.23146	0.97796	0.976214	0.977158	0.977696	0.977149
	2.23634	0.977423	0.975287	0.977153	0.977345	0.977187
	2.24123	0.976855	0.975524	0.976947	0.97714	0.977761
	2.24611	0.976883	0.97605	0.975922	0.976817	0.976874
	2.25099	0.97688	0.976383	0.976299	0.977974	0.97736
	2.25587	0.977898	0.976735	0.976401	0.978132	0.977113
	2.26076	0.97729	0.976456	0.976767	0.977715	0.976949
	2.26564	0.978085	0.976078	0.976389	0.97723	0.976837
	2.27052	0.97775	0.976482	0.97632	0.977952	0.977595
	2.27541	0.977699	0.977193	0.97634	0.977563	0.977187
	2.28029	0.978216	0.9765	0.976863	0.977169	0.977123
	2.28517	0.978331	0.97676	0.976673	0.976379	0.975955
	2.29005	0.977511	0.976643	0.975605	0.976457	0.977612
	2.29494	0.977403	0.975809	0.975862	0.97727	0.976922
	2.29982	0.976863	0.975935	0.976557	0.977378	0.977615
	2.3047	0.977543	0.976509	0.976402	0.977559	0.977055
	2.30959	0.977531	0.975459	0.976425	0.977409	0.977334
	2.31447	0.977882	0.975814	0.976709	0.976854	0.97687
	2.31935	0.977631	0.976627	0.976807	0.97762	0.9768
	2.32423	0.978244	0.976774	0.976748	0.977337	0.977002
	2.32912	0.977446	0.976784	0.976473	0.976754	0.977161
	2.334	0.97709	0.976387	0.976422	0.977517	0.976718
	2.33888	0.977388	0.97605	0.976059	0.978084	0.977161
	2.34377	0.977689	0.976168	0.976219	0.976501	0.977046
	2.34865	0.977226	0.977141	0.976139	0.977596	0.977029
	2.35353	0.97724	0.976948	0.975795	0.977372	0.977252
	2.35841	0.977765	0.975988	0.976138	0.977528	0.977056
	2.3633	0.977892	0.976929	0.976441	0.977582	0.977575
	2.36818	0.977857	0.97652	0.976378	0.976798	0.977441
	2.37306	0.978069	0.976562	0.975716	0.976904	0.977288
	2.37795	0.977738	0.977403	0.976335	0.976824	0.977364
	2.38283	0.97805	0.97692	0.977013	0.977646	0.977045
	2.38771	0.977583	0.976588	0.977051	0.977703	0.976934
	2.39259	0.977684	0.976324	0.97641	0.97792	0.976947
	2.39748	0.977788	0.976275	0.976792	0.977525	0.97661
	2.40236	0.977637	0.976034	0.976	0.977913	0.977203
	2.40724	0.977771	0.976391	0.975898	0.978093	0.977411
	2.41213	0.977444	0.975406	0.976894	0.977703	0.976995
	2.41701	0.977777	0.977076	0.976191	0.97741	0.976609
	2.42189	0.977986	0.977013	0.976825	0.977051	0.977687
	2.42677	0.977468	0.976407	0.976051	0.977717	0.977292
	2.43166	0.977716	0.975981	0.975772	0.977345	0.977831
	2.43654	0.977062	0.976019	0.975766	0.977629	0.97901
	2.44142	0.977206	0.976606	0.976767	0.977813	0.976972
	2.44631	0.978344	0.975608	0.976565	0.977733	0.976267
	2.45119	0.977503	0.976372	0.976224	0.977284	0.977783
	2.45607	0.978106	0.97593	0.976388	0.977184	0.977283
	2.46095	0.978055	0.975944	0.977061	0.977203	0.977332
	2.46584	0.977599	0.9766	0.976298	0.976876	0.976937
	2.47072	0.97736	0.975563	0.976976	0.978172	0.976427
	2.4756	0.977696	0.976721	0.977098	0.97803	0.976892
	2.48049	0.977753	0.976503	0.976581	0.978116	0.977364
	2.48537	0.977193	0.975711	0.976443	0.977922	0.977673
	2.49025	0.97846	0.976915	0.976803	0.977362	0.977736
	2.49513	0.976938	0.976319	0.976222	0.9779	0.978068
	2.50002	0.978458	0.977502	0.975577	0.97834	0.977318
	2.5049	0.977941	0.97627	0.976783	0.977251	0.976816
	2.50978	0.977869	0.976953	0.976993	0.977103	0.977054
	2.51467	0.977968	0.977405	0.976596	0.977995	0.977216
	2.51955	0.97751	0.97574	0.976621	0.977888	0.976883
	2.52443	0.977487	0.975923	0.977077	0.978678	0.977764
	2.52931	0.978158	0.97605	0.976643	0.977911	0.977836
	2.5342	0.978101	0.976415	0.976045	0.978152	0.976995
	2.53908	0.977754	0.976656	0.976483	0.97765	0.977472
	2.54396	0.978554	0.976445	0.976144	0.977975	0.977498
	2.54885	0.977892	0.976503	0.976898	0.977725	0.977021
	2.55373	0.978247	0.976534	0.976594	0.977703	0.97743
	2.55861	0.977283	0.976847	0.976597	0.977436	0.97775
	2.56349	0.9773	0.97714	0.976254	0.978029	0.978396
	2.56838	0.976879	0.97709	0.976889	0.977481	0.977975
	2.57326	0.977083	0.977014	0.977059	0.97826	0.977758
	2.57814	0.977325	0.976559	0.976724	0.977733	0.977887
	2.58303	0.977132	0.976169	0.97617	0.977997	0.977466
	2.58791	0.977531	0.975769	0.976195	0.977771	0.976628
	2.59279	0.977966	0.976604	0.976405	0.977664	0.977866
	2.59767	0.977662	0.977145	0.97707	0.97759	0.978028
	2.60256	0.977978	0.976323	0.976226	0.977602	0.97745
	2.60744	0.97836	0.97603	0.975952	0.978347	0.978076
	2.61232	0.977656	0.976539	0.976566	0.978179	0.977419
	2.61721	0.97832	0.976777	0.976619	0.977609	0.977698
	2.62209	0.977316	0.977211	0.976701	0.977738	0.97757
	2.62697	0.978195	0.977062	0.976447	0.97755	0.977307
	2.63185	0.978515	0.976059	0.976552	0.977859	0.9779
	2.63674	0.97795	0.976368	0.977141	0.977424	0.977134
	2.64162	0.977361	0.976422	0.976099	0.977827	0.977604
	2.6465	0.978615	0.976855	0.975966	0.978106	0.977111
	2.65139	0.977592	0.976771	0.976932	0.977778	0.977422
	2.65627	0.977905	0.97683	0.976478	0.978	0.977971
	2.66115	0.978123	0.97682	0.976664	0.977503	0.977836
	2.66603	0.977746	0.977274	0.976664	0.977913	0.977496
	2.67092	0.978197	0.97644	0.97633	0.977508	0.97723
	2.6758	0.97817	0.977069	0.975664	0.97823	0.977969
	2.68068	0.977897	0.976735	0.976852	0.977695	0.977072
	2.68557	0.977857	0.977227	0.976809	0.978306	0.97701
	2.69045	0.977671	0.976642	0.975449	0.978352	0.977348
	2.69533	0.978286	0.976112	0.976128	0.978032	0.977373
	2.70021	0.978267	0.976408	0.977133	0.978291	0.976906
	2.7051	0.977284	0.977317	0.975889	0.97869	0.977235
	2.70998	0.978182	0.976001	0.976227	0.977779	0.978028
	2.71486	0.977917	0.977361	0.97657	0.978522	0.976561
	2.71975	0.977588	0.977231	0.97694	0.977755	0.977482
	2.72463	0.978299	0.976714	0.977823	0.978023	0.97736
	2.72951	0.977802	0.97666	0.976805	0.977566	0.97707
	2.73439	0.977384	0.976473	0.977279	0.97692	0.977339
	2.73928	0.978004	0.976103	0.976284	0.977401	0.977831
	2.74416	0.977656	0.976738	0.976554	0.977145	0.976651
	2.74904	0.977189	0.976993	0.976677	0.976601	0.976418
	2.75392	0.978545	0.976538	0.976438	0.978266	0.977214
	2.75881	0.977975	0.977127	0.976167	0.977588	0.976571
	2.76369	0.978037	0.975975	0.977018	0.978027	0.977322
	2.76857	0.978589	0.97673	0.976737	0.978569	0.976995
	2.77346	0.977679	0.975139	0.976285	0.978638	0.977806
	2.77834	0.978192	0.976683	0.976742	0.977294	0.977648
	2.78322	0.977747	0.977527	0.976843	0.977717	0.976927
	2.7881	0.978773	0.976476	0.976684	0.978009	0.977483
	2.79299	0.978913	0.977256	0.977439	0.977335	0.977757
	2.79787	0.978294	0.976869	0.976717	0.977755	0.977815
	2.80275	0.978197	0.977418	0.976962	0.978141	0.977287
	2.80764	0.977987	0.976249	0.976728	0.977545	0.977638
	2.81252	0.977557	0.976058	0.976257	0.978168	0.977377
	2.8174	0.977481	0.976829	0.976398	0.977929	0.977493
	2.82228	0.977711	0.977014	0.976147	0.977634	0.977342
	2.82717	0.978101	0.976899	0.976479	0.977483	0.977778
	2.83205	0.976774	0.975971	0.977419	0.977509	0.978341
	2.83693	0.978132	0.977437	0.976101	0.977644	0.977222
	2.84182	0.977969	0.976988	0.976178	0.977799	0.977682
	2.8467	0.977214	0.976573	0.976931	0.977792	0.977564
	2.85158	0.977352	0.976513	0.977097	0.977383	0.977311
	2.85646	0.978643	0.976393	0.976194	0.977548	0.97743
	2.86135	0.978031	0.976629	0.976824	0.977529	0.977793
	2.86623	0.977558	0.977018	0.977724	0.977329	0.976987
	2.87111	0.978724	0.976601	0.977898	0.977687	0.97665
	2.876	0.978623	0.97651	0.977233	0.978565	0.976671
	2.88088	0.977916	0.976461	0.976653	0.978698	0.977672
	2.88576	0.977047	0.977649	0.97676	0.978234	0.977449
	2.89064	0.977655	0.975866	0.976909	0.97851	0.977455
	2.89553	0.977843	0.976617	0.977004	0.978268	0.977353
	2.90041	0.978029	0.976785	0.97635	0.976819	0.977638
	2.90529	0.978326	0.976128	0.976709	0.977827	0.978213
	2.91018	0.978894	0.977133	0.977288	0.977071	0.977406
	2.91506	0.978405	0.977066	0.976936	0.978061	0.977444
	2.91994	0.978003	0.976879	0.976891	0.978429	0.976997
	2.92482	0.977592	0.977213	0.977443	0.978638	0.97745
	2.92971	0.97819	0.976105	0.976741	0.978	0.977137
	2.93459	0.97893	0.977099	0.975587	0.978353	0.977931
	2.93947	0.978993	0.977294	0.97641	0.977625	0.977433
	2.94436	0.978923	0.97682	0.9765	0.977475	0.977221
	2.94924	0.978237	0.976937	0.976487	0.977518	0.977379
	2.95412	0.978764	0.976471	0.976157	0.977842	0.977654
	2.959	0.978582	0.976234	0.977223	0.97801	0.978215
	2.96389	0.978263	0.977421	0.977882	0.978001	0.976602
	2.96877	0.978489	0.977159	0.976468	0.977442	0.977277
	2.97365	0.978008	0.977443	0.977842	0.97758	0.977663
	2.97854	0.978324	0.977258	0.977446	0.977212	0.977343
	2.98342	0.978902	0.977189	0.977426	0.977656	0.977811
	2.9883	0.978516	0.976536	0.977313	0.977611	0.977938
	2.99318	0.978117	0.975852	0.976767	0.978559	0.976865
	2.99807	0.978345	0.976061	0.97686	0.978687	0.977227
	3.00295	0.978858	0.976129	0.976911	0.977088	0.9775
	3.00783	0.977989	0.976581	0.97642	0.978173	0.977806
	3.01272	0.97804	0.976897	0.976714	0.978056	0.977556
	3.0176	0.978169	0.977198	0.976117	0.976754	0.977268
	3.02248	0.977993	0.976175	0.975844	0.977936	0.977587
	3.02736	0.978041	0.9765	0.976484	0.977286	0.97693
	3.03225	0.978432	0.97688	0.976943	0.977915	0.977523
	3.03713	0.978152	0.976031	0.976953	0.977704	0.977393
	3.04201	0.977745	0.97688	0.976802	0.978483	0.977811
	3.0469	0.978476	0.977686	0.977458	0.978251	0.977899
	3.05178	0.978579	0.977554	0.977165	0.978705	0.977142
	3.05666	0.978348	0.976248	0.976303	0.978638	0.97777
	3.06154	0.978758	0.976674	0.976021	0.977745	0.977298
	3.06643	0.97836	0.977013	0.977043	0.978195	0.976644
	3.07131	0.977798	0.977152	0.976568	0.977468	0.978302
	3.07619	0.978574	0.97605	0.976744	0.977777	0.976926
	3.08108	0.978856	0.976811	0.977329	0.977609	0.977724
	3.08596	0.978484	0.976781	0.976545	0.977782	0.97718
	3.09084	0.978258	0.976716	0.97754	0.977502	0.977242
	3.09572	0.978727	0.976371	0.977694	0.978145	0.977018
	3.10061	0.978289	0.976287	0.976699	0.978668	0.97705
	3.10549	0.978426	0.977377	0.976728	0.978254	0.977476
	3.11037	0.978953	0.976813	0.97696	0.97788	0.978071
	3.11526	0.978407	0.977173	0.976578	0.978309	0.977656
	3.12014	0.97835	0.976796	0.976728	0.977364	0.977442
	3.12502	0.977842	0.97723	0.976967	0.977646	0.977792
	3.1299	0.978642	0.977129	0.976536	0.978251	0.977229
	3.13479	0.978037	0.976518	0.976754	0.976906	0.976791
	3.13967	0.978201	0.976295	0.976747	0.977187	0.977491
	3.14455	0.978489	0.976744	0.976382	0.978011	0.977279
	3.14944	0.979381	0.976348	0.976192	0.978425	0.977355
	3.15432	0.978659	0.977019	0.976725	0.977464	0.976838
	3.1592	0.978982	0.977865	0.977018	0.977464	0.97701
	3.16408	0.977867	0.977629	0.976999	0.977973	0.977445
	3.16897	0.978075	0.977019	0.976842	0.977658	0.977695
	3.17385	0.97773	0.977015	0.977122	0.977205	0.976518
	3.17873	0.978884	0.976618	0.977524	0.977754	0.977302
	3.18362	0.978493	0.97675	0.97794	0.978205	0.977229
	3.1885	0.978412	0.976996	0.977107	0.978048	0.976785
	3.19338	0.978533	0.977401	0.977267	0.978369	0.977702
	3.19826	0.978548	0.976628	0.976897	0.977592	0.977406
	3.20315	0.978197	0.9771	0.977004	0.978545	0.977103
	3.20803	0.978704	0.97672	0.976345	0.978307	0.97735
	3.21291	0.978767	0.976395	0.976387	0.978076	0.978124
	3.2178	0.978116	0.977037	0.976676	0.978394	0.977731
	3.22268	0.977998	0.976282	0.977222	0.977977	0.977255
	3.22756	0.978021	0.976192	0.976916	0.977615	0.977028
	3.23244	0.978439	0.976945	0.976143	0.978363	0.976868
	3.23733	0.97793	0.976908	0.976643	0.977368	0.977214
	3.24221	0.977795	0.977368	0.97702	0.978089	0.976706
	3.24709	0.979251	0.976876	0.977008	0.977826	0.977401
	3.25198	0.979288	0.976826	0.977244	0.977884	0.976624
	3.25686	0.979232	0.976769	0.975889	0.978255	0.977178
	3.26174	0.97864	0.97721	0.977155	0.978579	0.977727
	3.26662	0.977336	0.976589	0.977412	0.978299	0.977286
	3.27151	0.977737	0.976398	0.976681	0.977258	0.977532
	3.27639	0.97789	0.976798	0.97696	0.977617	0.977761
	3.28127	0.978818	0.977206	0.977474	0.978197	0.978007
	3.28616	0.977866	0.976444	0.976553	0.978079	0.977405
	3.29104	0.97884	0.976651	0.97766	0.978118	0.977315
	3.29592	0.97822	0.975995	0.97688	0.978222	0.976519
	3.3008	0.978761	0.97695	0.977471	0.977958	0.976765
	3.30569	0.978294	0.976652	0.976924	0.977731	0.97726
	3.31057	0.977796	0.976863	0.975615	0.97834	0.977018
	3.31545	0.978226	0.977348	0.977186	0.978236	0.978205
	3.32034	0.978765	0.976597	0.976898	0.978491	0.977051
	3.32522	0.978855	0.976736	0.977915	0.977842	0.977448
	3.3301	0.977879	0.976592	0.976454	0.978248	0.976993
	3.33498	0.978627	0.977483	0.976265	0.977591	0.977682
	3.33987	0.978286	0.976498	0.976098	0.97855	0.976719
	3.34475	0.978255	0.97731	0.976259	0.978003	0.977434
	3.34963	0.97858	0.977058	0.977509	0.977863	0.977517
	3.35451	0.978516	0.977088	0.977143	0.977755	0.977088
	3.3594	0.978351	0.977251	0.97749	0.97762	0.9785
	3.36428	0.978511	0.97719	0.976789	0.977931	0.978078
	3.36916	0.978128	0.976893	0.97695	0.978307	0.977709
	3.37405	0.978363	0.976393	0.977581	0.978556	0.978276
	3.37893	0.979024	0.976947	0.97656	0.977704	0.977039
	3.38381	0.978775	0.976907	0.97684	0.977688	0.977214
	3.38869	0.978329	0.976195	0.977181	0.977246	0.977186
	3.39358	0.978391	0.976342	0.976684	0.978021	0.97699
	3.39846	0.978345	0.977033	0.977862	0.978615	0.976851
	3.40334	0.978573	0.976203	0.977119	0.978032	0.97823
	3.40823	0.978216	0.976393	0.977056	0.977901	0.977905
	3.41311	0.978411	0.976385	0.977395	0.977484	0.977888
	3.41799	0.978855	0.976749	0.976538	0.978692	0.9768
	3.42287	0.978379	0.976848	0.97723	0.977092	0.977109
	3.42776	0.977754	0.977038	0.976646	0.977778	0.977939
	3.43264	0.978262	0.976602	0.97694	0.977979	0.978043
	3.43752	0.977878	0.976484	0.976421	0.978503	0.977669
	3.44241	0.979064	0.977865	0.976357	0.978743	0.977281
	3.44729	0.978599	0.977115	0.976504	0.977641	0.977717
	3.45217	0.978871	0.976464	0.977081	0.978295	0.976933
	3.45705	0.97872	0.976645	0.977179	0.977871	0.977676
	3.46194	0.978704	0.976467	0.977381	0.977699	0.977514
	3.46682	0.977887	0.976595	0.977458	0.978704	0.978091
	3.4717	0.978915	0.976869	0.976958	0.977418	0.977685
	3.47659	0.978799	0.977859	0.976609	0.978048	0.977797
	3.48147	0.978701	0.977224	0.977257	0.978297	0.977411
	3.48635	0.978551	0.976364	0.977262	0.977514	0.97772
	3.49123	0.977476	0.977373	0.977202	0.978221	0.977312
	3.49612	0.978146	0.976963	0.976879	0.978035	0.977919
	3.501	0.978495	0.976905	0.977433	0.97771	0.977627
	3.50588	0.978855	0.976437	0.977139	0.978264	0.977206
	3.51077	0.978878	0.975708	0.976835	0.978271	0.978043
	3.51565	0.978762	0.976551	0.976767	0.977884	0.977797
	3.52053	0.979135	0.976525	0.977152	0.977723	0.978039
	3.52541	0.978532	0.977159	0.977149	0.978133	0.977723
	3.5303	0.97826	0.97682	0.976474	0.978621	0.977851
	3.53518	0.977335	0.976677	0.977222	0.978489	0.977
	3.54006	0.97856	0.977754	0.97698	0.977698	0.977687
	3.54495	0.978958	0.976323	0.977352	0.978372	0.976873
	3.54983	0.978244	0.977186	0.976888	0.978057	0.97716
	3.55471	0.977892	0.976784	0.976642	0.978	0.97715
	3.55959	0.979007	0.977124	0.976177	0.976952	0.977508
	3.56448	0.978609	0.977262	0.976606	0.977846	0.977716
	3.56936	0.978253	0.97658	0.976837	0.978899	0.977761
	3.57424	0.978478	0.977541	0.976297	0.978759	0.97828
	3.57913	0.978802	0.976992	0.977148	0.978511	0.97787
	3.58401	0.979682	0.977678	0.977035	0.97864	0.977846
	3.58889	0.978796	0.977138	0.977029	0.977978	0.977509
	3.59377	0.978276	0.977409	0.976729	0.978509	0.977323
	3.59866	0.978284	0.977376	0.977065	0.977822	0.977561
	3.60354	0.978333	0.976148	0.976538	0.978365	0.977748
	3.60842	0.978546	0.977164	0.975893	0.977946	0.977072
	3.61331	0.97843	0.977111	0.977787	0.977174	0.977259
	3.61819	0.978662	0.976835	0.976676	0.978222	0.977062
	3.62307	0.978879	0.977395	0.976069	0.978829	0.976756
	3.62795	0.978633	0.976381	0.977114	0.977979	0.978155
	3.63284	0.978697	0.977427	0.976934	0.97898	0.978189
	3.63772	0.979226	0.977415	0.977003	0.977318	0.978338
	3.6426	0.977979	0.977054	0.977339	0.978336	0.977487
	3.64749	0.978414	0.976693	0.976939	0.977687	0.977499
	3.65237	0.978321	0.97657	0.976996	0.977597	0.977826
	3.65725	0.979261	0.976816	0.977467	0.978113	0.976683
	3.66213	0.977494	0.977049	0.977177	0.977489	0.976747
	3.66702	0.978985	0.97589	0.976639	0.977521	0.976283
	3.6719	0.979138	0.976789	0.976889	0.978022	0.977165
	3.67678	0.979154	0.977416	0.977227	0.977422	0.977425
	3.68167	0.978062	0.976858	0.977296	0.977901	0.978097
	3.68655	0.978412	0.977298	0.976816	0.977763	0.978101
	3.69143	0.978462	0.97668	0.9782	0.977499	0.978129
	3.69631	0.978265	0.976904	0.976773	0.977456	0.97707
	3.7012	0.978381	0.977229	0.977345	0.978416	0.977645
	3.70608	0.978042	0.977291	0.977563	0.977668	0.978235
	3.71096	0.978507	0.977747	0.977057	0.977671	0.978239
	3.71585	0.978495	0.976614	0.976398	0.977828	0.97749
	3.72073	0.978594	0.976387	0.977275	0.977936	0.978036
	3.72561	0.977761	0.977344	0.977395	0.977764	0.978063
	3.73049	0.978274	0.976309	0.97732	0.978154	0.977686
	3.73538	0.978518	0.97782	0.976811	0.977859	0.977698
	3.74026	0.978873	0.977851	0.977649	0.977644	0.977739
	3.74514	0.977875	0.977356	0.977697	0.978287	0.976962
	3.75003	0.97846	0.977718	0.976849	0.979002	0.978272
	3.75491	0.978313	0.977349	0.977021	0.97772	0.977063
	3.75979	0.978158	0.977487	0.976331	0.977647	0.977366
	3.76467	0.979528	0.976744	0.97751	0.978154	0.977829
	3.76956	0.979156	0.97696	0.977366	0.978015	0.977627
	3.77444	0.978953	0.976568	0.976122	0.978535	0.977938
	3.77932	0.977943	0.977042	0.97717	0.978499	0.977553
	3.78421	0.978669	0.977164	0.977592	0.978177	0.977717
	3.78909	0.978738	0.97673	0.977124	0.978772	0.977614
	3.79397	0.978659	0.976676	0.97699	0.978071	0.977682
	3.79885	0.978551	0.977186	0.977305	0.978233	0.977003
	3.80374	0.978514	0.976698	0.977037	0.977736	0.977503
	3.80862	0.97881	0.977442	0.9771	0.978066	0.976818
	3.8135	0.978698	0.977423	0.977616	0.978177	0.977572
	3.81839	0.97856	0.976677	0.977688	0.9785	0.977727
	3.82327	0.978593	0.977181	0.976829	0.977992	0.977544
	3.82815	0.978218	0.977132	0.977001	0.978027	0.978078
	3.83303	0.97893	0.976711	0.975973	0.978113	0.977154
	3.83792	0.978366	0.976732	0.97584	0.977771	0.977772
	3.8428	0.979357	0.977518	0.976854	0.977844	0.978459
	3.84768	0.978623	0.976527	0.977283	0.978096	0.977659
	3.85257	0.978184	0.97639	0.977588	0.97752	0.977295
	3.85745	0.978409	0.977055	0.977081	0.97786	0.977886
	3.86233	0.978903	0.977855	0.976306	0.978176	0.977702
	3.86721	0.97913	0.97679	0.976569	0.977739	0.977954
	3.8721	0.978971	0.977031	0.977662	0.97875	0.978025
	3.87698	0.978155	0.976801	0.977794	0.977393	0.977674
	3.88186	0.978517	0.977666	0.976369	0.977559	0.97782
	3.88675	0.977929	0.976548	0.97614	0.977574	0.97804
	3.89163	0.978611	0.976426	0.976632	0.979029	0.97692
	3.89651	0.979209	0.977106	0.97675	0.978952	0.977489
	3.90139	0.979181	0.977378	0.977269	0.978176	0.977302
	3.90628	0.978985	0.977275	0.976483	0.978508	0.977774
	3.91116	0.97869	0.977597	0.977095	0.97792	0.977312
	3.91604	0.977977	0.977367	0.977423	0.978235	0.977718
	3.92092	0.978948	0.976925	0.977059	0.977804	0.977811
	3.92581	0.978718	0.976478	0.977678	0.978548	0.977663
	3.93069	0.978653	0.976758	0.976763	0.977488	0.977173
	3.93557	0.978805	0.977856	0.977922	0.977997	0.977458
	3.94046	0.978355	0.97736	0.976416	0.977926	0.977288
	3.94534	0.978562	0.977673	0.976914	0.978241	0.977826
	3.95022	0.978404	0.976879	0.976692	0.977839	0.97758
	3.95511	0.978341	0.97739	0.976388	0.978073	0.97747
	3.95999	0.976984	0.976739	0.977588	0.976725	0.977356
	3.96487	0.979484	0.97731	0.976855	0.976951	0.978097
	3.96975	0.978687	0.97716	0.97676	0.977699	0.977809
	3.97464	0.979253	0.976992	0.976449	0.977858	0.978384
	3.97952	0.979413	0.977302	0.977108	0.977979	0.977041
	3.9844	0.978511	0.977275	0.977889	0.978307	0.978926
	3.98928	0.978332	0.976895	0.977738	0.977588	0.978256
	3.99417	0.979126	0.976309	0.976854	0.978154	0.977167
	3.99905	0.979028	0.977232	0.977382	0.97861	0.97803
	4.00393	0.978263	0.97747	0.97694	0.978185	0.97729
	4.00882	0.978694	0.977503	0.976638	0.977917	0.977633
	4.0137	0.979361	0.976869	0.977574	0.978262	0.977626
	4.01858	0.979098	0.976958	0.97714	0.97757	0.977419
	4.02346	0.979231	0.977247	0.977302	0.978434	0.977523
	4.02835	0.979277	0.976645	0.97702	0.978149	0.978149
	4.03323	0.979472	0.977187	0.977682	0.977617	0.977327
	4.03811	0.978814	0.977279	0.976747	0.977531	0.977243
	4.043	0.979261	0.976543	0.977052	0.979023	0.978129
	4.04788	0.978144	0.977791	0.977197	0.977773	0.97702
	4.05276	0.979137	0.977007	0.976788	0.977834	0.978011
	4.05764	0.979169	0.977267	0.97645	0.978149	0.977578
	4.06253	0.978954	0.977742	0.976435	0.97806	0.977593
	4.06741	0.978911	0.97667	0.97668	0.978213	0.978053
	4.07229	0.978941	0.97714	0.976657	0.978005	0.977911
	4.07718	0.97883	0.976894	0.976844	0.977712	0.978167
	4.08206	0.978464	0.977331	0.977148	0.97848	0.977418
	4.08694	0.979141	0.977559	0.977067	0.978451	0.977581
	4.09182	0.978859	0.97655	0.976954	0.9777	0.978005
	4.09671	0.979081	0.976794	0.97759	0.977572	0.977704
	4.10159	0.978359	0.976855	0.976888	0.977548	0.977562
	4.10647	0.978365	0.976908	0.977191	0.977731	0.97816
	4.11136	0.979175	0.977152	0.97705	0.978258	0.977225
	4.11624	0.978754	0.977112	0.977377	0.978114	0.977567
	4.12112	0.978515	0.977205	0.977547	0.977428	0.977326
	4.126	0.979068	0.977315	0.978202	0.978253	0.978323
	4.13089	0.977834	0.978122	0.97715	0.978186	0.978002
	4.13577	0.978751	0.977019	0.976367	0.977611	0.978369
	4.14065	0.978459	0.976798	0.977001	0.978121	0.977912
	4.14554	0.978513	0.976375	0.977343	0.977687	0.977549
	4.15042	0.979299	0.977015	0.976692	0.977424	0.977589
	4.1553	0.979356	0.976847	0.976969	0.977675	0.978403
	4.16018	0.979357	0.976833	0.977139	0.977302	0.977452
	4.16507	0.97978	0.977498	0.977587	0.978279	0.978092
	4.16995	0.979106	0.977361	0.977149	0.978696	0.977774
	4.17483	0.979204	0.976757	0.976664	0.977699	0.978354
	4.17972	0.979102	0.976647	0.97647	0.978216	0.978002
	4.1846	0.978459	0.977053	0.977633	0.978347	0.977081
	4.18948	0.978689	0.976908	0.977582	0.978383	0.977525
	4.19436	0.978821	0.976589	0.977189	0.978664	0.977816
	4.19925	0.979307	0.977072	0.977545	0.977634	0.977761
	4.20413	0.979469	0.977696	0.977655	0.977574	0.976855
	4.20901	0.979193	0.97702	0.977443	0.97838	0.976902
	4.2139	0.978565	0.977119	0.97678	0.978259	0.977867
	4.21878	0.97969	0.976432	0.97788	0.978217	0.977594
	4.22366	0.978757	0.977068	0.977399	0.978375	0.977909
	4.22854	0.978752	0.977036	0.977901	0.978933	0.977448
	4.23343	0.978683	0.977138	0.977279	0.978005	0.977852
	4.23831	0.978864	0.97803	0.976311	0.978434	0.97739
	4.24319	0.978244	0.977833	0.977576	0.978602	0.977595
	4.24808	0.978254	0.976306	0.976585	0.978122	0.97797
	4.25296	0.978824	0.976506	0.977156	0.977585	0.978005
	4.25784	0.978363	0.976949	0.976115	0.978201	0.97783
	4.26272	0.978854	0.976897	0.976965	0.978387	0.977427
	4.26761	0.979579	0.976642	0.977183	0.977926	0.977812
	4.27249	0.978945	0.976861	0.977091	0.978311	0.978595
	4.27737	0.978965	0.978132	0.9772	0.97755	0.97881
	4.28226	0.978374	0.976454	0.977801	0.9783	0.978068
	4.28714	0.979357	0.977169	0.977634	0.977583	0.978089
	4.29202	0.978788	0.977131	0.977408	0.978479	0.978022
	4.2969	0.978768	0.976665	0.977328	0.978143	0.97728
	4.30179	0.978467	0.976809	0.977239	0.977629	0.978473
	4.30667	0.978419	0.977262	0.976943	0.978219	0.977763
	4.31155	0.979016	0.976971	0.976822	0.978167	0.977904
	4.31644	0.979376	0.977731	0.976733	0.978222	0.977543
	4.32132	0.979087	0.97699	0.977611	0.977963	0.978047
	4.3262	0.978792	0.977411	0.977644	0.978425	0.978692
	4.33108	0.979005	0.97765	0.977284	0.978122	0.977492
	4.33597	0.978792	0.977024	0.977368	0.9789	0.978087
	4.34085	0.978791	0.976844	0.978456	0.978376	0.977924
	4.34573	0.979371	0.977156	0.977904	0.978102	0.977704
	4.35062	0.979338	0.97664	0.977179	0.978765	0.978779
	4.3555	0.979629	0.977118	0.977001	0.97764	0.977324
	4.36038	0.978639	0.976855	0.976739	0.97799	0.977458
	4.36526	0.978733	0.976981	0.97696	0.978466	0.977387
	4.37015	0.978817	0.976398	0.978119	0.977603	0.977592
	4.37503	0.978027	0.976809	0.977332	0.978042	0.977701
	4.37991	0.978746	0.976714	0.978375	0.978331	0.97776
	4.3848	0.977875	0.976823	0.976722	0.978487	0.977994
	4.38968	0.978427	0.977111	0.977298	0.978364	0.978313
	4.39456	0.979106	0.976781	0.977395	0.978882	0.978004
	4.39944	0.978832	0.977377	0.976984	0.978156	0.977568
	4.40433	0.97893	0.976848	0.977568	0.978943	0.977516
	4.40921	0.978197	0.977141	0.977757	0.978984	0.977595
	4.41409	0.978443	0.97789	0.977383	0.978328	0.977893
	4.41898	0.978748	0.977072	0.977324	0.978754	0.977597
	4.42386	0.97922	0.976588	0.976519	0.977698	0.978328
	4.42874	0.978179	0.977293	0.976579	0.978242	0.978737
	4.43362	0.979759	0.976664	0.977426	0.978413	0.977909
	4.43851	0.978653	0.977286	0.977234	0.978489	0.977595
	4.44339	0.978632	0.977141	0.976725	0.978207	0.977517
	4.44827	0.978811	0.977148	0.977096	0.97813	0.977828
	4.45316	0.97923	0.977325	0.976967	0.978305	0.977359
	4.45804	0.978264	0.976963	0.977264	0.978061	0.976402
	4.46292	0.977997	0.977009	0.977036	0.978926	0.978132
	4.4678	0.979316	0.977394	0.976723	0.978101	0.977519
	4.47269	0.979083	0.976836	0.97683	0.978409	0.977678
	4.47757	0.978965	0.977104	0.977407	0.977746	0.977881
	4.48245	0.978633	0.976606	0.977045	0.977689	0.977576
	4.48734	0.979242	0.976092	0.977169	0.978144	0.978399
	4.49222	0.979209	0.976746	0.976642	0.97843	0.976935
	4.4971	0.978656	0.976593	0.976874	0.978052	0.978076
	4.50198	0.978013	0.977136	0.977388	0.977208	0.977901
	4.50687	0.979001	0.97637	0.977005	0.978918	0.977308
	4.51175	0.978759	0.977991	0.97684	0.977784	0.977556
	4.51663	0.978974	0.977208	0.977592	0.97749	0.977728
	4.52151	0.978267	0.977016	0.976969	0.977456	0.978073
	4.5264	0.979203	0.977923	0.976695	0.977926	0.977079
	4.53128	0.97862	0.978576	0.976243	0.977929	0.977418
	4.53616	0.979029	0.977642	0.977478	0.9783	0.978275
	4.54105	0.978761	0.977636	0.977875	0.97862	0.977394
	4.54593	0.979083	0.976531	0.977146	0.978094	0.977643
	4.55081	0.979395	0.977145	0.978037	0.978724	0.978292
	4.5557	0.979089	0.977216	0.977048	0.978329	0.977232
	4.56058	0.978839	0.977368	0.976745	0.977945	0.977629
	4.56546	0.978868	0.977481	0.97643	0.978213	0.978475
	4.57034	0.978276	0.976709	0.97719	0.978374	0.977694
	4.57523	0.979078	0.976194	0.976945	0.978086	0.97712
	4.58011	0.978581	0.976659	0.976186	0.978733	0.977005
	4.58499	0.978952	0.977118	0.976322	0.978546	0.978004
	4.58987	0.979008	0.977269	0.977016	0.978709	0.976845
	4.59476	0.979053	0.976389	0.976351	0.977652	0.976541
	4.59964	0.978583	0.976912	0.977136	0.97708	0.977444
	4.60452	0.978547	0.977149	0.976945	0.978628	0.977514
	4.60941	0.978595	0.976975	0.977037	0.977564	0.978405
	4.61429	0.978559	0.977192	0.9773	0.978089	0.978426
	4.61917	0.978729	0.97693	0.97691	0.978493	0.978503
	4.62405	0.97929	0.97707	0.977308	0.97886	0.977764
	4.62894	0.979425	0.977015	0.977641	0.978026	0.977904
	4.63382	0.979083	0.977224	0.9778	0.978262	0.977145
	4.6387	0.979723	0.977448	0.97745	0.978132	0.977474
	4.64359	0.979054	0.976269	0.977501	0.978282	0.978045
	4.64847	0.978766	0.977036	0.977477	0.979343	0.977188
	4.65335	0.978437	0.977651	0.976876	0.978211	0.97821
	4.65823	0.978919	0.977946	0.976843	0.978606	0.977757
	4.66312	0.979322	0.976915	0.976874	0.978168	0.978342
	4.668	0.978411	0.977506	0.976738	0.978092	0.979046
	4.67288	0.978182	0.97734	0.977568	0.978672	0.978028
	4.67777	0.978648	0.976825	0.976892	0.977566	0.977255
	4.68265	0.97914	0.976644	0.97669	0.97845	0.977626
	4.68753	0.979215	0.976303	0.977056	0.978552	0.977525
	4.69241	0.979238	0.977312	0.977589	0.977635	0.978405
	4.6973	0.979111	0.977376	0.977282	0.977878	0.977686
	4.70218	0.979192	0.977547	0.976815	0.977793	0.977725
	4.70706	0.97915	0.977198	0.977072	0.97806	0.978015
	4.71195	0.978545	0.977371	0.977548	0.978454	0.977512
	4.71683	0.9792	0.977143	0.976705	0.978483	0.978013
	4.72171	0.97911	0.976969	0.977848	0.978438	0.978093
	4.72659	0.978482	0.976762	0.977405	0.977747	0.978207
	4.73148	0.978569	0.977631	0.977483	0.977707	0.978364
	4.73636	0.979804	0.977182	0.97747	0.978258	0.97754
	4.74124	0.978756	0.976637	0.977262	0.978322	0.978255
	4.74613	0.9789	0.977189	0.977232	0.977882	0.978081
	4.75101	0.979046	0.97731	0.977073	0.978074	0.97767
	4.75589	0.97826	0.976854	0.977387	0.97721	0.977945
	4.76077	0.978977	0.977173	0.976908	0.978491	0.977817
	4.76566	0.978516	0.977749	0.977164	0.978393	0.977869
	4.77054	0.978439	0.97743	0.97708	0.977589	0.977882
	4.77542	0.978292	0.977549	0.976859	0.977909	0.978403
	4.78031	0.979083	0.976862	0.978525	0.977775	0.978555
	4.78519	0.978933	0.977103	0.977009	0.978401	0.977836
	4.79007	0.979161	0.977376	0.97685	0.978587	0.978576
	4.79495	0.978512	0.97786	0.976387	0.977447	0.977756
	4.79984	0.979057	0.976935	0.977823	0.978107	0.977066
	4.80472	0.978179	0.976299	0.976661	0.978354	0.977975
	4.8096	0.97893	0.976366	0.976693	0.978602	0.977643
	4.81449	0.978538	0.977607	0.976477	0.978451	0.977769
	4.81937	0.979104	0.97758	0.976845	0.977214	0.977871
	4.82425	0.97994	0.977578	0.977834	0.9782	0.977861
	4.82913	0.978824	0.977218	0.977329	0.97832	0.977631
	4.83402	0.979344	0.97704	0.976276	0.978693	0.977843
	4.8389	0.979574	0.977977	0.977101	0.978014	0.978015
	4.84378	0.978602	0.977109	0.976831	0.978124	0.978061
	4.84867	0.978143	0.977101	0.977469	0.978251	0.977247
	4.85355	0.978847	0.97712	0.97699	0.978198	0.977793
	4.85843	0.978684	0.976853	0.977249	0.978298	0.97772
	4.86331	0.979603	0.977382	0.977763	0.977984	0.978031
	4.8682	0.979109	0.977009	0.977443	0.977413	0.977226
	4.87308	0.978929	0.976702	0.977915	0.977981	0.977628
	4.87796	0.979025	0.976761	0.977274	0.978156	0.978342
	4.88285	0.97906	0.976696	0.977115	0.977963	0.977556
	4.88773	0.978301	0.976433	0.976515	0.978474	0.97716
	4.89261	0.978252	0.976824	0.977038	0.978842	0.978636
	4.89749	0.978454	0.977231	0.977619	0.978031	0.978265
	4.90238	0.979388	0.977182	0.977059	0.977871	0.978688
	4.90726	0.979536	0.977319	0.976474	0.978325	0.978163
	4.91214	0.978986	0.976771	0.977177	0.978259	0.977707
	4.91703	0.979029	0.976904	0.976794	0.978265	0.978254
	4.92191	0.978313	0.976833	0.977413	0.977945	0.977766
	4.92679	0.978733	0.977711	0.976674	0.978307	0.977879
	4.93167	0.978889	0.976633	0.976962	0.978681	0.9786
	4.93656	0.977773	0.977342	0.977283	0.977798	0.976874
	4.94144	0.979309	0.976745	0.977231	0.978268	0.977505
	4.94632	0.978831	0.976048	0.976723	0.978792	0.977429
	4.95121	0.979292	0.977219	0.977225	0.97755	0.976561
	4.95609	0.979212	0.977348	0.977724	0.977356	0.977304
	4.96097	0.980024	0.976377	0.977923	0.978091	0.978489
	4.96585	0.978796	0.977557	0.978083	0.977996	0.978318
	4.97074	0.97813	0.977413	0.97749	0.978025	0.978277
	4.97562	0.979479	0.977403	0.976886	0.97753	0.977938
	4.9805	0.979091	0.977593	0.977027	0.978183	0.977806
	4.98539	0.978694	0.976642	0.976557	0.97754	0.978047
	4.99027	0.978168	0.97677	0.976814	0.978211	0.977864
	4.99515	0.979304	0.97742	0.977227	0.978184	0.977734

## Sheet: Figure Supp. 4C
Figure Supp. 4C
		E104Q
	Time (s)	10 uM	20 uM	30 uM	40 uM	50 uM
	0	0.999379	0.998309	0.996779	0.99776	0.996397
	0.0488285	0.999519	0.996981	0.994654	0.994529	0.992355
	0.0976569	0.997799	0.995496	0.99246	0.991242	0.988874
	0.146485	0.997265	0.993974	0.990983	0.989658	0.987068
	0.195314	0.996247	0.992423	0.9899	0.98806	0.986001
	0.244142	0.995858	0.991716	0.98905	0.987553	0.985268
	0.292971	0.995527	0.991448	0.988694	0.987241	0.985034
	0.341799	0.995511	0.991068	0.988477	0.986747	0.985266
	0.390628	0.994883	0.990643	0.987834	0.986252	0.984684
	0.439456	0.994917	0.990645	0.987923	0.986603	0.985
	0.488285	0.994422	0.990094	0.987456	0.986152	0.98476
	0.537113	0.994686	0.990215	0.987963	0.986516	0.984859
	0.585941	0.994547	0.99008	0.987526	0.986493	0.984757
	0.63477	0.994228	0.989881	0.987282	0.986369	0.984508
	0.683598	0.994263	0.989836	0.987115	0.986142	0.984747
	0.732427	0.993942	0.989616	0.987449	0.986319	0.984792
	0.781255	0.993923	0.989504	0.987571	0.986467	0.984505
	0.830084	0.993899	0.989471	0.987337	0.986317	0.984618
	0.878912	0.994142	0.989565	0.987397	0.986396	0.984942
	0.927741	0.993976	0.989872	0.987335	0.986486	0.985064
	0.976569	0.993565	0.989544	0.987249	0.986592	0.984844
	1.0254	0.993758	0.989234	0.987251	0.986288	0.984715
	1.07423	0.993692	0.989592	0.987399	0.986254	0.984765
	1.12305	0.99344	0.989482	0.987419	0.986081	0.984584
	1.17188	0.993691	0.989566	0.986746	0.985994	0.984652
	1.22071	0.994038	0.989511	0.987122	0.986128	0.984598
	1.26954	0.99379	0.989527	0.987032	0.986656	0.984669
	1.31837	0.993691	0.989638	0.987054	0.986325	0.984273
	1.3672	0.993571	0.989488	0.986843	0.986357	0.984352
	1.41603	0.993597	0.989575	0.987064	0.986248	0.984623
	1.46485	0.993723	0.989679	0.987131	0.985942	0.984836
	1.51368	0.993289	0.989436	0.986794	0.985869	0.984425
	1.56251	0.993621	0.989522	0.987136	0.986241	0.984546
	1.61134	0.993524	0.989346	0.987101	0.985872	0.984626
	1.66017	0.993982	0.989557	0.987236	0.986247	0.984806
	1.709	0.993564	0.989336	0.987088	0.985947	0.984486
	1.75782	0.99377	0.989267	0.987103	0.986098	0.984606
	1.80665	0.99393	0.989516	0.987042	0.986343	0.984684
	1.85548	0.993723	0.989229	0.986652	0.986012	0.98408
	1.90431	0.993713	0.989933	0.987096	0.986087	0.984586
	1.95314	0.993467	0.989467	0.986949	0.98613	0.984608
	2.00197	0.993833	0.98977	0.987278	0.986475	0.98471
	2.0508	0.99363	0.989473	0.986763	0.986009	0.984438
	2.09962	0.993485	0.989193	0.986873	0.986021	0.984247
	2.14845	0.993654	0.989734	0.986876	0.98611	0.984615
	2.19728	0.993517	0.989465	0.986979	0.986175	0.984368
	2.24611	0.993359	0.989111	0.986765	0.985979	0.984184
	2.29494	0.993388	0.989515	0.986787	0.985882	0.984555
	2.34377	0.993922	0.98945	0.986592	0.985811	0.984375
	2.39259	0.993706	0.989437	0.987143	0.985912	0.984527
	2.44142	0.993788	0.989474	0.986929	0.986194	0.984422
	2.49025	0.99388	0.989575	0.986915	0.986114	0.984537
	2.53908	0.993326	0.989255	0.986603	0.985739	0.984366
	2.58791	0.993557	0.989369	0.987066	0.985754	0.98436
	2.63674	0.99345	0.989105	0.986869	0.985837	0.983964
	2.68557	0.993828	0.98961	0.987212	0.985974	0.984476
	2.73439	0.993556	0.98942	0.987196	0.985996	0.984613
	2.78322	0.993952	0.989839	0.987217	0.986342	0.984931
	2.83205	0.99371	0.989565	0.987007	0.985985	0.9843
	2.88088	0.993398	0.989214	0.986873	0.98591	0.98438
	2.92971	0.993501	0.98936	0.986905	0.986298	0.9843
	2.97854	0.993775	0.989639	0.986941	0.986322	0.984758
	3.02736	0.993367	0.989242	0.986875	0.986091	0.984563
	3.07619	0.99364	0.989335	0.986759	0.986003	0.984421
	3.12502	0.993373	0.989389	0.986754	0.986046	0.984325
	3.17385	0.993828	0.989387	0.986964	0.986138	0.984566
	3.22268	0.993701	0.989451	0.986687	0.986089	0.984347
	3.27151	0.993717	0.9891	0.986681	0.985696	0.984409
	3.32034	0.993698	0.989408	0.986978	0.985843	0.984397
	3.36916	0.993848	0.989563	0.987152	0.986155	0.984461
	3.41799	0.993279	0.989453	0.986905	0.985794	0.984229
	3.46682	0.993562	0.9898	0.986814	0.985998	0.984543
	3.51565	0.993552	0.989474	0.986598	0.985634	0.984301
	3.56448	0.993436	0.989566	0.986876	0.985827	0.984341
	3.61331	0.993591	0.989366	0.986523	0.985966	0.984225
	3.66213	0.993278	0.989436	0.986701	0.98583	0.984012
	3.71096	0.993772	0.989776	0.987015	0.986178	0.984381
	3.75979	0.993733	0.989352	0.986885	0.986119	0.984229
	3.80862	0.993832	0.98965	0.986948	0.98601	0.984523
	3.85745	0.99383	0.989308	0.986994	0.986216	0.984637
	3.90628	0.993684	0.989587	0.986732	0.986063	0.984373
	3.95511	0.993713	0.989445	0.986788	0.986389	0.984526
	4.00393	0.993781	0.98956	0.986607	0.985992	0.984722
	4.05276	0.993701	0.989513	0.987134	0.98616	0.984793
	4.10159	0.993773	0.989381	0.986719	0.986136	0.984437
	4.15042	0.993447	0.989118	0.986568	0.985542	0.983835
	4.19925	0.993449	0.989167	0.986551	0.985451	0.984033
	4.24808	0.993491	0.989367	0.986541	0.985979	0.984105
	4.2969	0.99374	0.989049	0.986509	0.986007	0.984042
	4.34573	0.99369	0.989725	0.986744	0.98596	0.9845
	4.39456	0.993653	0.989291	0.986411	0.986025	0.984685
	4.44339	0.993502	0.989474	0.986599	0.985718	0.984707
	4.49222	0.993539	0.989249	0.986848	0.985815	0.984417
	4.54105	0.993545	0.989185	0.986613	0.985719	0.984322
	4.58987	0.993845	0.98967	0.9869	0.986177	0.984725
	4.6387	0.993641	0.989151	0.986697	0.985979	0.984397
	4.68753	0.993389	0.988956	0.986466	0.985846	0.984365
	4.73636	0.993466	0.988998	0.986545	0.986122	0.984333
	4.78519	0.993633	0.9892	0.986938	0.985908	0.984324
	4.83402	0.993734	0.989456	0.986704	0.986002	0.984415
	4.88285	0.993648	0.989298	0.986394	0.985757	0.984279
	4.93167	0.993689	0.989192	0.986476	0.985841	0.984496
	4.9805	0.99365	0.989297	0.986342	0.985891	0.984223
	5.02933	0.993619	0.989295	0.986484	0.985793	0.983965
	5.07816	0.993427	0.98942	0.987044	0.985961	0.984333
	5.12699	0.993721	0.98939	0.986452	0.985788	0.984319
	5.17582	0.993616	0.989407	0.987025	0.986131	0.984355
	5.22464	0.99346	0.989625	0.986488	0.98601	0.984234
	5.27347	0.993744	0.989643	0.986896	0.986124	0.984432
	5.3223	0.993719	0.989591	0.986387	0.985944	0.984385
	5.37113	0.993731	0.989442	0.986883	0.986193	0.984459
	5.41996	0.993234	0.98895	0.986195	0.985679	0.984026
	5.46879	0.993496	0.989102	0.986522	0.985942	0.984441
	5.51762	0.993443	0.989056	0.9865	0.986106	0.984228
	5.56644	0.9937	0.98942	0.986448	0.986217	0.984407
	5.61527	0.993858	0.989494	0.986774	0.985956	0.984474
	5.6641	0.993792	0.989276	0.986566	0.986059	0.984019
	5.71293	0.993583	0.989265	0.986489	0.985843	0.984304
	5.76176	0.993083	0.989056	0.986374	0.985439	0.984127
	5.81059	0.993733	0.989232	0.986511	0.985802	0.9842
	5.85941	0.993415	0.989302	0.986368	0.985969	0.984136
	5.90824	0.993613	0.989204	0.98675	0.985927	0.984232
	5.95707	0.99333	0.989164	0.986055	0.985788	0.983877
	6.0059	0.993508	0.9892	0.986575	0.985549	0.983966
	6.05473	0.993279	0.988769	0.986379	0.985589	0.983771
	6.10356	0.993396	0.989276	0.986575	0.985764	0.984015
	6.15239	0.993297	0.988928	0.986571	0.985573	0.983928
	6.20121	0.993542	0.988726	0.986487	0.98574	0.984145
	6.25004	0.993429	0.988915	0.986325	0.985429	0.984005
	6.29887	0.993599	0.988944	0.986381	0.98543	0.984049
	6.3477	0.993316	0.989248	0.986463	0.985749	0.984091
	6.39653	0.993406	0.989092	0.986314	0.985821	0.983968
	6.44536	0.993184	0.988739	0.986461	0.985792	0.983703
	6.49418	0.993333	0.988811	0.986298	0.985772	0.984147
	6.54301	0.99356	0.989125	0.986431	0.985536	0.98432
	6.59184	0.993743	0.989534	0.986967	0.98572	0.984265
	6.64067	0.993324	0.988911	0.986335	0.985074	0.983943
	6.6895	0.993164	0.988701	0.9862	0.985392	0.984191
	6.73833	0.993667	0.989035	0.986527	0.98556	0.984134
	6.78716	0.993972	0.989401	0.986905	0.986122	0.984519
	6.83598	0.9934	0.988918	0.98661	0.985835	0.984185
	6.88481	0.99344	0.988911	0.98634	0.985898	0.983961
	6.93364	0.993946	0.989259	0.986691	0.985853	0.984191
	6.98247	0.993884	0.989074	0.986921	0.986086	0.984266
	7.0313	0.993494	0.989085	0.986332	0.985846	0.98433
	7.08013	0.993394	0.988904	0.986407	0.985594	0.984132
	7.12895	0.993466	0.989067	0.986592	0.985795	0.984122
	7.17778	0.993266	0.989336	0.98656	0.986043	0.984265
	7.22661	0.993195	0.989148	0.986407	0.985657	0.983951
	7.27544	0.993427	0.989108	0.986653	0.985848	0.984235
	7.32427	0.99349	0.988904	0.986463	0.985546	0.9841
	7.3731	0.993389	0.989199	0.986444	0.986041	0.984112
	7.42193	0.993548	0.989287	0.986239	0.985879	0.984198
	7.47075	0.993431	0.98906	0.986279	0.985613	0.983938
	7.51958	0.993509	0.988806	0.986296	0.985587	0.984171
	7.56841	0.993685	0.989535	0.986572	0.985981	0.984567
	7.61724	0.993821	0.989324	0.986309	0.986123	0.984318
	7.66607	0.993366	0.989203	0.986126	0.985578	0.984062
	7.7149	0.993092	0.988936	0.986075	0.985545	0.983926
	7.76372	0.993668	0.98924	0.986465	0.98542	0.984351
	7.81255	0.993641	0.989221	0.986458	0.985802	0.984395
	7.86138	0.99373	0.989455	0.986546	0.985731	0.983935
	7.91021	0.993367	0.989133	0.986561	0.985816	0.983941
	7.95904	0.993601	0.989271	0.986535	0.985843	0.984035
	8.00787	0.993497	0.989196	0.986491	0.985618	0.984205
	8.0567	0.993683	0.989539	0.986695	0.985921	0.984545
	8.10552	0.993341	0.989027	0.986514	0.985857	0.983912
	8.15435	0.993373	0.989125	0.986682	0.985701	0.983747
	8.20318	0.993501	0.988918	0.986191	0.985547	0.98408
	8.25201	0.993382	0.988977	0.98634	0.985644	0.983832
	8.30084	0.993607	0.989039	0.986611	0.985806	0.984018
	8.34967	0.993395	0.988843	0.986196	0.985591	0.983854
	8.39849	0.993503	0.988971	0.986328	0.985631	0.984229
	8.44732	0.99348	0.9893	0.98657	0.985822	0.984257
	8.49615	0.993433	0.989143	0.986456	0.985514	0.98391
	8.54498	0.993065	0.989052	0.986325	0.985212	0.983801
	8.59381	0.99325	0.989233	0.986576	0.985816	0.984199
	8.64264	0.993678	0.98922	0.986443	0.985607	0.984602
	8.69147	0.993374	0.989081	0.986344	0.985571	0.984215
	8.74029	0.993414	0.989028	0.986173	0.985556	0.984122
	8.78912	0.99365	0.989267	0.986586	0.985849	0.984175
	8.83795	0.994141	0.989619	0.986388	0.985947	0.984477
	8.88678	0.993761	0.989521	0.986504	0.985505	0.983981
	8.93561	0.993528	0.989172	0.986435	0.985444	0.984203
	8.98444	0.99336	0.988716	0.986213	0.985609	0.984054
	9.03326	0.993492	0.988869	0.98628	0.985709	0.984206
	9.08209	0.993538	0.989185	0.986294	0.986092	0.98425
	9.13092	0.993453	0.98928	0.986244	0.985435	0.984017
	9.17975	0.993342	0.989106	0.986162	0.985294	0.983978
	9.22858	0.993536	0.989011	0.986501	0.985707	0.984299
	9.27741	0.993642	0.98921	0.986206	0.985572	0.984147
	9.32624	0.994021	0.989305	0.986444	0.985598	0.984649
	9.37506	0.993005	0.988974	0.986131	0.985142	0.983928
	9.42389	0.993598	0.989165	0.986483	0.985542	0.984396
	9.47272	0.993583	0.989586	0.986543	0.986097	0.984389
	9.52155	0.993323	0.989101	0.986286	0.985602	0.984384
	9.57038	0.993487	0.989006	0.986237	0.985407	0.984041
	9.61921	0.993603	0.989372	0.986405	0.985865	0.984387
	9.66803	0.993698	0.989134	0.986025	0.985578	0.984277
	9.71686	0.993887	0.989294	0.986677	0.985839	0.984397
	9.76569	0.993601	0.989243	0.986323	0.985593	0.984141
	9.81452	0.993838	0.989341	0.986606	0.98607	0.984346
	9.86335	0.993214	0.988925	0.986391	0.985747	0.983777
	9.91218	0.993676	0.989361	0.986672	0.985766	0.984385
	9.96101	0.993428	0.989146	0.986104	0.985403	0.984074
	10.0098	0.993711	0.989158	0.986396	0.985474	0.984553
	10.0587	0.993455	0.988785	0.986179	0.985422	0.984403
	10.1075	0.993679	0.989039	0.986458	0.98561	0.98417
	10.1563	0.993798	0.989587	0.986649	0.985669	0.984483
	10.2051	0.99298	0.98896	0.985907	0.985127	0.983636
	10.254	0.993594	0.989421	0.986576	0.985918	0.984214
	10.3028	0.993851	0.989606	0.986795	0.98599	0.98435
	10.3516	0.993659	0.98925	0.986239	0.985661	0.984201
	10.4005	0.993348	0.989053	0.98627	0.985683	0.984147
	10.4493	0.993061	0.988729	0.986023	0.985652	0.984037
	10.4981	0.993214	0.988872	0.98611	0.985366	0.983898
	10.5469	0.993964	0.989367	0.986647	0.986062	0.984545
	10.5958	0.99334	0.989134	0.986402	0.985733	0.984551
	10.6446	0.993352	0.989178	0.986095	0.985483	0.98435
	10.6934	0.993564	0.989161	0.986529	0.985709	0.984391
	10.7423	0.99365	0.989211	0.986239	0.98571	0.983946
	10.7911	0.993893	0.989165	0.986654	0.986018	0.984586
	10.8399	0.993598	0.989284	0.986389	0.985744	0.984071
	10.8887	0.99355	0.989065	0.986293	0.985588	0.984301
	10.9376	0.993699	0.989127	0.986539	0.985505	0.984289
	10.9864	0.993322	0.989075	0.986486	0.985822	0.984246
	11.0352	0.99339	0.989303	0.986306	0.985634	0.984211
	11.0841	0.993588	0.9892	0.986421	0.985715	0.984198
	11.1329	0.993501	0.989181	0.986194	0.985682	0.984137
	11.1817	0.993519	0.989065	0.986262	0.985414	0.984061
	11.2305	0.993412	0.989245	0.986434	0.98553	0.984195
	11.2794	0.993552	0.989189	0.986627	0.985661	0.984442
	11.3282	0.993644	0.988945	0.98637	0.985579	0.984389
	11.377	0.993509	0.989244	0.986391	0.985785	0.9843
	11.4259	0.993146	0.989038	0.986157	0.985583	0.98395
	11.4747	0.993333	0.98918	0.986227	0.985673	0.984002
	11.5235	0.99326	0.989185	0.986389	0.985659	0.984129
	11.5723	0.993484	0.989413	0.986698	0.985797	0.984523
	11.6212	0.993339	0.988786	0.98657	0.985665	0.984052
	11.67	0.993182	0.988974	0.986136	0.98571	0.984047
	11.7188	0.993351	0.98918	0.986326	0.98557	0.984119
	11.7677	0.993285	0.989208	0.986265	0.985845	0.984275
	11.8165	0.993359	0.988886	0.986178	0.985649	0.984191
	11.8653	0.993775	0.988933	0.986128	0.985749	0.984123
	11.9141	0.993551	0.989095	0.986537	0.985921	0.984122
	11.963	0.993606	0.989245	0.986174	0.985613	0.984294
	12.0118	0.99332	0.989406	0.986394	0.985801	0.984277
	12.0606	0.993286	0.989445	0.986488	0.985882	0.984152
	12.1095	0.99349	0.988888	0.986196	0.985721	0.984183
	12.1583	0.993502	0.989099	0.98637	0.985791	0.984453
	12.2071	0.993664	0.98925	0.986758	0.985839	0.984499
	12.2559	0.993606	0.989093	0.986182	0.98585	0.984392
	12.3048	0.993704	0.989182	0.986299	0.985865	0.984095
	12.3536	0.993527	0.989137	0.986201	0.985967	0.984366
	12.4024	0.993218	0.988903	0.986243	0.985907	0.983992
	12.4513	0.993647	0.989346	0.986445	0.985911	0.984211
	12.5001	0.993415	0.988934	0.986287	0.985622	0.984113
	12.5489	0.993755	0.989025	0.986392	0.9861	0.984587
	12.5977	0.993429	0.988856	0.986164	0.985844	0.984177
	12.6466	0.993397	0.988727	0.986179	0.985612	0.984063
	12.6954	0.993961	0.988839	0.986413	0.985749	0.984142
	12.7442	0.993801	0.98911	0.986293	0.986079	0.984391
	12.7931	0.993632	0.988911	0.986264	0.985652	0.984299
	12.8419	0.993713	0.988975	0.986297	0.985433	0.984465
	12.8907	0.993681	0.989525	0.986521	0.985829	0.9844
	12.9395	0.99361	0.989148	0.986545	0.986127	0.984149
	12.9884	0.993633	0.9892	0.986347	0.985604	0.984329
	13.0372	0.993653	0.989118	0.986169	0.985741	0.98433
	13.086	0.993669	0.989081	0.986358	0.985715	0.984338
	13.1349	0.993138	0.98883	0.985961	0.985509	0.983774
	13.1837	0.993448	0.988988	0.986274	0.985829	0.984183
	13.2325	0.993413	0.988945	0.986355	0.985685	0.984045
	13.2813	0.993268	0.988895	0.986504	0.985696	0.984219
	13.3302	0.993245	0.988345	0.986228	0.985621	0.984196
	13.379	0.993559	0.988978	0.986499	0.98586	0.984597
	13.4278	0.993611	0.988799	0.986074	0.985453	0.984015
	13.4767	0.993332	0.988702	0.985962	0.985618	0.984203
	13.5255	0.993337	0.988987	0.986292	0.985884	0.984213
	13.5743	0.993569	0.989321	0.986493	0.985935	0.984645
	13.6231	0.99359	0.989147	0.986621	0.985866	0.984317
	13.672	0.993826	0.988863	0.986438	0.985803	0.984291
	13.7208	0.993222	0.989057	0.986024	0.985474	0.983944
	13.7696	0.993238	0.988956	0.986282	0.985779	0.983981
	13.8185	0.993336	0.988876	0.986179	0.985661	0.984257
	13.8673	0.993443	0.989469	0.986617	0.985877	0.984369
	13.9161	0.993385	0.989023	0.986536	0.985999	0.984139
	13.9649	0.993506	0.989044	0.986444	0.985654	0.984347
	14.0138	0.993455	0.98892	0.986426	0.985708	0.984116
	14.0626	0.993668	0.989158	0.98659	0.985857	0.984114
	14.1114	0.993408	0.988945	0.98644	0.98556	0.984224
	14.1603	0.993652	0.989009	0.986218	0.985835	0.984495
	14.2091	0.993254	0.989016	0.986285	0.985592	0.984008
	14.2579	0.993119	0.988856	0.986247	0.985484	0.983969
	14.3067	0.993096	0.98852	0.986097	0.985555	0.98376
	14.3556	0.993461	0.989122	0.986523	0.98572	0.984662
	14.4044	0.993558	0.989006	0.986296	0.985918	0.984195
	14.4532	0.993341	0.989255	0.986255	0.985628	0.984383
	14.5021	0.993454	0.989338	0.986567	0.98552	0.984266
	14.5509	0.993325	0.988706	0.986221	0.985551	0.984127
	14.5997	0.993221	0.988706	0.986097	0.985822	0.984101
	14.6485	0.993369	0.988992	0.986157	0.985892	0.984382
	14.6974	0.993258	0.988703	0.986198	0.985623	0.984123
	14.7462	0.99354	0.989307	0.986859	0.985953	0.984425
	14.795	0.993495	0.989106	0.986451	0.985703	0.984356
	14.8439	0.993384	0.989196	0.986246	0.985581	0.984222
	14.8927	0.993356	0.989024	0.98619	0.985695	0.984183
	14.9415	0.993229	0.98891	0.985929	0.985845	0.984166
	14.9903	0.99363	0.989159	0.986623	0.986072	0.984693
	15.0392	0.993345	0.988968	0.986143	0.985512	0.98415
	15.088	0.993467	0.988849	0.986384	0.985789	0.984179
	15.1368	0.993506	0.989086	0.986442	0.985831	0.984099
	15.1857	0.993333	0.988828	0.985876	0.985727	0.983883
	15.2345	0.993397	0.989029	0.986511	0.985972	0.984178
	15.2833	0.993363	0.988978	0.986362	0.985399	0.984345
	15.3321	0.993037	0.988705	0.986207	0.985235	0.983956
	15.381	0.993346	0.989231	0.986383	0.985816	0.984292
	15.4298	0.993198	0.989092	0.986117	0.985641	0.984063
	15.4786	0.993286	0.988988	0.986165	0.985796	0.984153
	15.5274	0.993326	0.988965	0.986218	0.985669	0.984117
	15.5763	0.993279	0.989067	0.986463	0.985952	0.984404
	15.6251	0.993065	0.988926	0.986375	0.985652	0.984098
	15.6739	0.993387	0.989081	0.98636	0.985861	0.984174
	15.7228	0.993477	0.989167	0.986029	0.985753	0.984106
	15.7716	0.993377	0.989003	0.986403	0.985698	0.984131
	15.8204	0.993588	0.98906	0.986563	0.985697	0.984412
	15.8692	0.993852	0.989684	0.986895	0.986084	0.98449
	15.9181	0.993379	0.98913	0.986119	0.985413	0.983994
	15.9669	0.993677	0.989252	0.986396	0.985756	0.98438
	16.0157	0.993208	0.989126	0.986735	0.985972	0.984468
	16.0646	0.993417	0.989244	0.986832	0.985891	0.984414
	16.1134	0.993336	0.989417	0.986652	0.985851	0.984376
	16.1622	0.993526	0.989276	0.986477	0.985833	0.984429
	16.211	0.993406	0.989169	0.98651	0.985461	0.984303
	16.2599	0.993381	0.98893	0.986429	0.98619	0.984406
	16.3087	0.993771	0.98946	0.986649	0.985942	0.98467
	16.3575	0.993133	0.988656	0.986295	0.985602	0.984027
	16.4064	0.993343	0.98895	0.986333	0.985518	0.984406
	16.4552	0.993232	0.988884	0.986275	0.985535	0.984448
	16.504	0.993391	0.989206	0.986523	0.985925	0.984396
	16.5528	0.993456	0.988999	0.986315	0.985638	0.984316
	16.6017	0.993504	0.988958	0.986362	0.985739	0.984505
	16.6505	0.993341	0.988794	0.986289	0.985391	0.984278
	16.6993	0.992995	0.98881	0.985891	0.98524	0.983985
	16.7482	0.993516	0.988902	0.986392	0.985581	0.984281
	16.797	0.99321	0.988691	0.986286	0.985757	0.9843
	16.8458	0.993037	0.988854	0.986067	0.985417	0.983963
	16.8946	0.993174	0.98882	0.986023	0.985644	0.98381
	16.9435	0.993188	0.989069	0.986243	0.985826	0.984062
	16.9923	0.993318	0.988915	0.986287	0.985359	0.983763
	17.0411	0.993366	0.988956	0.986356	0.985728	0.984527
	17.09	0.993479	0.989245	0.986195	0.985612	0.984191
	17.1388	0.9936	0.988925	0.986266	0.985636	0.984144
	17.1876	0.993384	0.988916	0.986427	0.985756	0.984359
	17.2364	0.9931	0.988992	0.986059	0.985838	0.984208
	17.2853	0.993537	0.989073	0.986048	0.985828	0.984446
	17.3341	0.993249	0.988784	0.986226	0.985755	0.983884
	17.3829	0.993456	0.988813	0.986175	0.985575	0.984304
	17.4318	0.993432	0.989409	0.986294	0.985904	0.984308
	17.4806	0.993354	0.988678	0.986259	0.985744	0.984171
	17.5294	0.993365	0.988806	0.986554	0.985995	0.984188
	17.5782	0.993825	0.989047	0.986676	0.986085	0.984487
	17.6271	0.993514	0.989204	0.986593	0.986039	0.98424
	17.6759	0.9938	0.989324	0.986562	0.98614	0.984643
	17.7247	0.993454	0.988981	0.986383	0.985839	0.984258
	17.7736	0.99342	0.988881	0.986186	0.985633	0.984176
	17.8224	0.99355	0.98921	0.986446	0.985929	0.984637
	17.8712	0.993607	0.989066	0.986689	0.985908	0.984202
	17.92	0.993551	0.98906	0.98626	0.985821	0.984511
	17.9689	0.993116	0.98883	0.98597	0.985889	0.984265
	18.0177	0.993445	0.988754	0.986351	0.985669	0.984251
	18.0665	0.993309	0.98871	0.986429	0.985873	0.984172
	18.1154	0.993218	0.988687	0.986154	0.985668	0.984397
	18.1642	0.992952	0.988745	0.986248	0.985835	0.984388
	18.213	0.993113	0.988524	0.986107	0.985635	0.984212
	18.2618	0.99348	0.989151	0.986194	0.985588	0.984157
	18.3107	0.993623	0.988953	0.986381	0.986006	0.984601
	18.3595	0.99335	0.989082	0.986686	0.985896	0.984627
	18.4083	0.993727	0.989121	0.986559	0.98601	0.984729
	18.4572	0.993246	0.989033	0.986292	0.985955	0.984234
	18.506	0.993204	0.988501	0.985989	0.985571	0.984181
	18.5548	0.993201	0.988665	0.985982	0.985618	0.984108
	18.6036	0.993343	0.988699	0.986528	0.98574	0.984174
	18.6525	0.9935	0.98884	0.986567	0.985484	0.984401
	18.7013	0.993664	0.989334	0.98669	0.985744	0.984573
	18.7501	0.993744	0.98931	0.986891	0.986016	0.984827
	18.799	0.993623	0.989278	0.98678	0.986011	0.984745
	18.8478	0.993404	0.988667	0.986388	0.985565	0.984492
	18.8966	0.993464	0.9891	0.986697	0.985743	0.98416
	18.9454	0.992955	0.988784	0.986566	0.985709	0.984146
	18.9943	0.993281	0.988779	0.986288	0.985347	0.98413
	19.0431	0.993271	0.988971	0.986272	0.98549	0.98432
	19.0919	0.993104	0.988898	0.986253	0.985714	0.984393
	19.1408	0.993434	0.988918	0.986369	0.985623	0.984298
	19.1896	0.993348	0.989067	0.986521	0.985883	0.984177
	19.2384	0.99319	0.989026	0.986329	0.985901	0.984173
	19.2872	0.993294	0.989055	0.986309	0.98589	0.98445
	19.3361	0.993455	0.989353	0.986731	0.985824	0.984254
	19.3849	0.99351	0.989038	0.986714	0.985902	0.984376
	19.4337	0.993371	0.98908	0.986468	0.985769	0.984319
	19.4826	0.993703	0.989435	0.986496	0.985896	0.984409
	19.5314	0.993492	0.989337	0.986668	0.985864	0.984373
	19.5802	0.993511	0.988806	0.986489	0.985695	0.984401
	19.629	0.993381	0.989163	0.98633	0.985732	0.984439
	19.6779	0.993467	0.989253	0.986119	0.986043	0.984404
	19.7267	0.993415	0.989132	0.986504	0.985674	0.984348
	19.7755	0.993582	0.989071	0.986627	0.985805	0.984213
	19.8244	0.993536	0.989049	0.986344	0.985623	0.984181
	19.8732	0.993452	0.989081	0.986485	0.985832	0.984293
	19.922	0.99353	0.989184	0.986262	0.98555	0.984373
	19.9708	0.993647	0.988924	0.986696	0.98595	0.984478
	20.0197	0.993373	0.988897	0.986226	0.985767	0.984103
	20.0685	0.993597	0.989171	0.986331	0.98571	0.984007
	20.1173	0.993433	0.988994	0.986585	0.985821	0.984099
	20.1662	0.993677	0.989366	0.986691	0.985895	0.984556
	20.215	0.993056	0.988945	0.986278	0.985798	0.984296
	20.2638	0.993182	0.988942	0.9862	0.985591	0.984073
	20.3126	0.99349	0.989001	0.986308	0.985697	0.984083
	20.3615	0.993711	0.989269	0.986508	0.985931	0.984623
	20.4103	0.993683	0.98917	0.986426	0.985806	0.984555
	20.4591	0.993466	0.989076	0.986311	0.985736	0.984327
	20.508	0.993038	0.988938	0.986421	0.985457	0.984007
	20.5568	0.993386	0.988944	0.986463	0.985754	0.984183
	20.6056	0.993545	0.989059	0.986676	0.985998	0.984526
	20.6544	0.992943	0.988899	0.986364	0.985442	0.984135
	20.7033	0.993305	0.988766	0.986119	0.985652	0.984074
	20.7521	0.993253	0.988853	0.986327	0.985772	0.984178
	20.8009	0.993126	0.988548	0.986209	0.985572	0.983892
	20.8498	0.993125	0.988837	0.98631	0.985784	0.98433
	20.8986	0.992954	0.988527	0.986095	0.985417	0.983929
	20.9474	0.993523	0.988958	0.98693	0.985862	0.984457
	20.9962	0.993031	0.988825	0.98632	0.985927	0.984018
	21.0451	0.993132	0.988953	0.986131	0.985591	0.98412
	21.0939	0.993426	0.988817	0.986326	0.985736	0.984325
	21.1427	0.993491	0.98921	0.986541	0.985922	0.984128
	21.1915	0.993563	0.989147	0.986563	0.98581	0.984163
	21.2404	0.993169	0.988481	0.986121	0.985423	0.983966
	21.2892	0.993396	0.988543	0.986348	0.985631	0.984157
	21.338	0.993479	0.988832	0.986561	0.98583	0.984275
	21.3869	0.993882	0.989091	0.986553	0.985793	0.98437
	21.4357	0.993188	0.98891	0.986682	0.986055	0.984328
	21.4845	0.993299	0.989152	0.986305	0.98584	0.98452
	21.5333	0.993881	0.989408	0.987105	0.986243	0.984967
	21.5822	0.993553	0.989008	0.98655	0.98588	0.984506
	21.631	0.993655	0.989023	0.986875	0.986203	0.984626
	21.6798	0.993469	0.988983	0.986555	0.985723	0.984298
	21.7287	0.993525	0.988762	0.986267	0.985698	0.984205
	21.7775	0.993219	0.988592	0.986518	0.985575	0.984284
	21.8263	0.993627	0.989455	0.986474	0.986301	0.984551
	21.8751	0.993625	0.989015	0.986404	0.985595	0.983742
	21.924	0.993422	0.989098	0.986543	0.985609	0.98439
	21.9728	0.99316	0.989088	0.986556	0.985865	0.984388
	22.0216	0.993448	0.989105	0.986335	0.985604	0.984478
	22.0705	0.993223	0.98901	0.986332	0.985923	0.98451
	22.1193	0.993215	0.988825	0.986537	0.985748	0.984447
	22.1681	0.993162	0.989076	0.986531	0.98578	0.984316
	22.2169	0.993202	0.988956	0.986618	0.985706	0.98416
	22.2658	0.993338	0.989345	0.98653	0.985946	0.984525
	22.3146	0.993158	0.988933	0.986493	0.985716	0.984336
	22.3634	0.993116	0.988936	0.986467	0.985747	0.984433
	22.4123	0.993188	0.988917	0.986408	0.985353	0.983995
	22.4611	0.993122	0.988757	0.986656	0.98593	0.984211
	22.5099	0.993018	0.988632	0.986223	0.985919	0.984147
	22.5587	0.992962	0.988756	0.986406	0.98565	0.984184
	22.6076	0.993118	0.988932	0.98653	0.985689	0.984521
	22.6564	0.993243	0.988964	0.986364	0.985596	0.984153
	22.7052	0.993189	0.989171	0.986833	0.985852	0.984202
	22.7541	0.992938	0.988732	0.986305	0.985694	0.984305
	22.8029	0.993718	0.989187	0.986729	0.985765	0.984546
	22.8517	0.993783	0.989349	0.986333	0.985844	0.984648
	22.9005	0.993135	0.988661	0.986221	0.985448	0.984029
	22.9494	0.993401	0.98936	0.986911	0.985841	0.984424
	22.9982	0.993075	0.989011	0.986345	0.985697	0.984338
	23.047	0.993194	0.989057	0.986624	0.985884	0.984341
	23.0959	0.993495	0.989352	0.986691	0.986239	0.984696
	23.1447	0.993419	0.988927	0.986325	0.985605	0.984174
	23.1935	0.993377	0.98881	0.986342	0.985549	0.984458
	23.2423	0.993153	0.988969	0.986436	0.985695	0.98461
	23.2912	0.993339	0.989329	0.986484	0.985985	0.984536
	23.34	0.993389	0.988981	0.986454	0.985799	0.984463
	23.3888	0.993398	0.988828	0.986795	0.986119	0.984272
	23.4377	0.993248	0.988843	0.986406	0.985896	0.984502
	23.4865	0.993164	0.988847	0.986089	0.985612	0.984472
	23.5353	0.993293	0.989118	0.986231	0.985863	0.984293
	23.5841	0.993373	0.989373	0.98663	0.986046	0.984957
	23.633	0.993094	0.988973	0.98625	0.985802	0.984131
	23.6818	0.99322	0.989002	0.986469	0.985843	0.984541
	23.7306	0.99331	0.989197	0.986221	0.986034	0.984671
	23.7795	0.993283	0.98929	0.986328	0.985817	0.984525
	23.8283	0.993197	0.989423	0.98655	0.98579	0.984564
	23.8771	0.993621	0.989262	0.986585	0.986105	0.984771
	23.9259	0.993472	0.989424	0.986614	0.98609	0.984575
	23.9748	0.993612	0.989253	0.986467	0.985962	0.984671
	24.0236	0.993338	0.988959	0.986523	0.985831	0.984578
	24.0724	0.993729	0.989246	0.986568	0.985721	0.98455
	24.1213	0.993474	0.989072	0.986457	0.986135	0.984447
	24.1701	0.992924	0.989189	0.986279	0.985928	0.984738
	24.2189	0.993584	0.98912	0.986416	0.986029	0.984489
	24.2677	0.993525	0.989273	0.986581	0.985898	0.984409
	24.3166	0.993218	0.989208	0.986727	0.986054	0.984639
	24.3654	0.992874	0.989137	0.986208	0.985557	0.984507
	24.4142	0.993183	0.98897	0.986167	0.985819	0.984418
	24.4631	0.993063	0.988934	0.986557	0.985786	0.984601
	24.5119	0.993336	0.988936	0.98668	0.986218	0.984568
	24.5607	0.993444	0.989183	0.986368	0.986129	0.984671
	24.6095	0.993475	0.98942	0.98655	0.985969	0.984542
	24.6584	0.993856	0.989105	0.987026	0.986029	0.984945
	24.7072	0.993274	0.989498	0.986581	0.985821	0.984604
	24.756	0.99373	0.989367	0.986594	0.986155	0.984946
	24.8049	0.993394	0.98957	0.986993	0.986024	0.984878
	24.8537	0.993552	0.989308	0.986523	0.986421	0.984563
	24.9025	0.993737	0.989456	0.986694	0.986481	0.98461
	24.9513	0.993596	0.98919	0.986469	0.985789	0.984211
	25.0002	0.993321	0.989008	0.986284	0.985776	0.984194
	25.049	0.993249	0.989157	0.986603	0.98593	0.984509
	25.0978	0.993538	0.98899	0.986734	0.986053	0.984841
	25.1467	0.993209	0.989092	0.986446	0.985772	0.984295
	25.1955	0.993566	0.989078	0.986318	0.985867	0.984575
	25.2443	0.993921	0.989678	0.986902	0.986314	0.984739
	25.2931	0.993172	0.988951	0.986348	0.985682	0.98425
	25.342	0.993462	0.989067	0.986624	0.985973	0.984487
	25.3908	0.993357	0.98948	0.986725	0.985873	0.98462
	25.4396	0.993475	0.989225	0.98669	0.986055	0.98449
	25.4885	0.993597	0.989221	0.986678	0.986027	0.984819
	25.5373	0.993212	0.988731	0.986284	0.985624	0.984175
	25.5861	0.993291	0.989035	0.986396	0.985845	0.984289
	25.6349	0.99364	0.989246	0.986699	0.986274	0.98478
	25.6838	0.993165	0.988903	0.986612	0.985775	0.984207
	25.7326	0.993701	0.989301	0.986572	0.986098	0.984451
	25.7814	0.993192	0.988909	0.986514	0.98567	0.98418
	25.8303	0.993571	0.989147	0.986283	0.985867	0.98445
	25.8791	0.993179	0.989003	0.986309	0.985599	0.98418
	25.9279	0.993143	0.988803	0.986229	0.985664	0.984247
	25.9767	0.993321	0.988879	0.986528	0.985599	0.984291
	26.0256	0.993326	0.989202	0.98647	0.985939	0.984329
	26.0744	0.993245	0.989098	0.986611	0.985655	0.984672
	26.1232	0.993239	0.988999	0.986159	0.985462	0.984435
	26.1721	0.993525	0.989151	0.986575	0.98593	0.98452
	26.2209	0.993115	0.989007	0.986521	0.985776	0.98421
	26.2697	0.993289	0.989148	0.986132	0.98578	0.984182
	26.3185	0.993115	0.988886	0.986273	0.98585	0.984191
	26.3674	0.993589	0.98918	0.986539	0.98599	0.984357
	26.4162	0.99339	0.989123	0.986457	0.985895	0.984384
	26.465	0.993369	0.988904	0.986417	0.985855	0.984369
	26.5139	0.993414	0.989041	0.986575	0.985763	0.984346
	26.5627	0.993749	0.98932	0.9867	0.985515	0.984558
	26.6115	0.993224	0.989153	0.986167	0.985673	0.984362
	26.6603	0.993344	0.98926	0.986448	0.98602	0.984482
	26.7092	0.993101	0.989136	0.986459	0.985568	0.984477
	26.758	0.99304	0.98875	0.986371	0.985663	0.984304
	26.8068	0.993436	0.989104	0.986364	0.985662	0.984173
	26.8557	0.993435	0.989213	0.986816	0.986067	0.984551
	26.9045	0.993531	0.989218	0.986521	0.985977	0.984398
	26.9533	0.993348	0.988988	0.986366	0.985729	0.984354
	27.0021	0.993067	0.988934	0.986092	0.985738	0.984234
	27.051	0.993263	0.989374	0.986383	0.98562	0.98423
	27.0998	0.992999	0.989248	0.986539	0.985683	0.984253
	27.1486	0.993377	0.989131	0.986769	0.985764	0.984544
	27.1974	0.993272	0.988702	0.98652	0.985767	0.984313
	27.2463	0.993251	0.988904	0.986536	0.985754	0.98436
	27.2951	0.993341	0.989077	0.986575	0.985636	0.984391
	27.3439	0.993604	0.989478	0.986648	0.986187	0.984629
	27.3928	0.993517	0.989162	0.986561	0.985911	0.984632
	27.4416	0.993093	0.989196	0.986496	0.985745	0.984316
	27.4904	0.99331	0.989048	0.986297	0.985555	0.984407
	27.5392	0.993219	0.989145	0.986614	0.985664	0.984448
	27.5881	0.993185	0.989013	0.986441	0.985576	0.984494
	27.6369	0.993535	0.989079	0.986513	0.985565	0.984342
	27.6857	0.993424	0.989188	0.986599	0.985635	0.984284
	27.7346	0.993364	0.989241	0.986257	0.985592	0.984464
	27.7834	0.993338	0.988992	0.986216	0.985999	0.984432
	27.8322	0.993252	0.989153	0.986485	0.985601	0.984036
	27.881	0.993066	0.989121	0.986476	0.985725	0.984445
	27.9299	0.993299	0.989166	0.986648	0.985979	0.984774
	27.9787	0.993418	0.98933	0.986629	0.985926	0.984468
	28.0275	0.993195	0.989318	0.986801	0.986147	0.984708
	28.0764	0.993568	0.989263	0.987116	0.985947	0.984576
	28.1252	0.99323	0.989311	0.986873	0.985688	0.984177
	28.174	0.993681	0.989135	0.986594	0.985735	0.984295
	28.2228	0.993388	0.989292	0.986653	0.986065	0.984504
	28.2717	0.993315	0.989353	0.986782	0.985954	0.984575
	28.3205	0.993409	0.989063	0.986317	0.985749	0.984228
	28.3693	0.993517	0.989402	0.986644	0.986147	0.984516
	28.4182	0.993382	0.989178	0.986396	0.986031	0.984257
	28.467	0.993375	0.988975	0.986357	0.985734	0.98424
	28.5158	0.993498	0.989275	0.986414	0.985775	0.984467
	28.5646	0.993528	0.989544	0.9866	0.986081	0.984631
	28.6135	0.993326	0.989581	0.986923	0.986131	0.984882
	28.6623	0.993679	0.989443	0.986803	0.986143	0.984859
	28.7111	0.993792	0.989221	0.986341	0.985832	0.984332
	28.76	0.993407	0.989068	0.98638	0.985643	0.98442
	28.8088	0.993649	0.989161	0.986563	0.985956	0.984283
	28.8576	0.993635	0.989456	0.986667	0.985924	0.984439
	28.9064	0.99341	0.989263	0.986516	0.985766	0.984616
	28.9553	0.993402	0.988811	0.986695	0.985633	0.984607
	29.0041	0.99368	0.989153	0.986684	0.985818	0.984512
	29.0529	0.993589	0.98905	0.986441	0.985846	0.984479
	29.1018	0.993637	0.989289	0.986634	0.985837	0.984431
	29.1506	0.993418	0.989215	0.986269	0.985761	0.984306
	29.1994	0.993487	0.989287	0.986524	0.985844	0.984354
	29.2482	0.993603	0.989334	0.986542	0.986061	0.984492
	29.2971	0.993441	0.989336	0.986438	0.985778	0.984559
	29.3459	0.993191	0.989108	0.986361	0.985623	0.984211
	29.3947	0.993537	0.98942	0.986681	0.986194	0.984601
	29.4436	0.993338	0.989157	0.986579	0.985737	0.984691
	29.4924	0.993833	0.989362	0.986861	0.986013	0.984645
	29.5412	0.993433	0.989259	0.986662	0.985686	0.984427
	29.59	0.993422	0.98906	0.986575	0.985728	0.984495
	29.6389	0.993549	0.98947	0.986625	0.985751	0.985099
	29.6877	0.993359	0.989002	0.98669	0.985921	0.984637
	29.7365	0.99342	0.989147	0.986587	0.98572	0.984389
	29.7854	0.993726	0.989394	0.986713	0.985876	0.984421
	29.8342	0.993735	0.989149	0.986784	0.985995	0.984714
	29.883	0.993481	0.989205	0.986477	0.985963	0.984503
	29.9318	0.993385	0.989502	0.986702	0.98595	0.984642
	29.9807	0.993424	0.989283	0.986488	0.985736	0.984185
	30.0295	0.993676	0.989569	0.987041	0.985953	0.98463
	30.0783	0.993586	0.989216	0.986701	0.985974	0.984438
	30.1272	0.9935	0.98925	0.986994	0.986155	0.984802
	30.176	0.993818	0.989477	0.98695	0.986385	0.984967
	30.2248	0.993745	0.98957	0.987104	0.986165	0.984675
	30.2736	0.993601	0.989303	0.98686	0.986042	0.984625
	30.3225	0.993542	0.989668	0.986561	0.986048	0.984838
	30.3713	0.993376	0.989268	0.98664	0.985797	0.984455
	30.4201	0.993182	0.989252	0.986813	0.985681	0.984487
	30.469	0.993723	0.989122	0.986935	0.985961	0.98464
	30.5178	0.99341	0.988848	0.986684	0.985711	0.984354
	30.5666	0.993665	0.989254	0.986739	0.985924	0.984657
	30.6154	0.993518	0.989152	0.986694	0.985652	0.984636
	30.6643	0.993965	0.989602	0.98683	0.986131	0.984853
	30.7131	0.993388	0.989315	0.98684	0.985857	0.984755
	30.7619	0.993486	0.989448	0.986624	0.985775	0.984662
	30.8108	0.993728	0.989474	0.986511	0.986023	0.984899
	30.8596	0.993811	0.989371	0.986809	0.985969	0.984895
	30.9084	0.993568	0.98942	0.986949	0.98613	0.984796
	30.9572	0.993669	0.989465	0.986859	0.985913	0.984874
	31.0061	0.993412	0.989034	0.986445	0.98578	0.984428
	31.0549	0.993551	0.98903	0.986766	0.985883	0.984447
	31.1037	0.993529	0.98887	0.98685	0.985694	0.984511
	31.1526	0.993496	0.989239	0.98679	0.985995	0.984544
	31.2014	0.993529	0.988903	0.986525	0.985705	0.984347
	31.2502	0.993605	0.989547	0.986696	0.98617	0.984612
	31.299	0.993749	0.989505	0.986682	0.986025	0.984384
	31.3479	0.993983	0.989415	0.986944	0.986212	0.984599
	31.3967	0.993766	0.989474	0.986845	0.986252	0.984669
	31.4455	0.993526	0.989209	0.986627	0.985909	0.9846
	31.4944	0.993301	0.989112	0.986375	0.985891	0.984321
	31.5432	0.993458	0.989106	0.986587	0.985748	0.984486
	31.592	0.993786	0.989306	0.986756	0.986415	0.984743
	31.6408	0.993663	0.98953	0.986742	0.986159	0.984451
	31.6897	0.993418	0.989432	0.986534	0.986236	0.984547
	31.7385	0.993681	0.989423	0.987013	0.986292	0.984666
	31.7873	0.993827	0.989299	0.986941	0.985976	0.984645
	31.8362	0.993592	0.98925	0.986288	0.985736	0.984597
	31.885	0.993551	0.98932	0.9869	0.986008	0.98462
	31.9338	0.993791	0.989276	0.986861	0.985878	0.984769
	31.9826	0.993531	0.989153	0.986697	0.985776	0.984329
	32.0315	0.99337	0.989119	0.986728	0.985752	0.984548
	32.0803	0.993544	0.989372	0.986489	0.985983	0.984535
	32.1291	0.993792	0.989134	0.986468	0.98587	0.984443
	32.178	0.993361	0.989162	0.986394	0.985752	0.984453
	32.2268	0.993265	0.98891	0.986331	0.98574	0.984347
	32.2756	0.99348	0.989203	0.986598	0.985834	0.984486
	32.3244	0.993589	0.989265	0.986539	0.985985	0.98441
	32.3733	0.993727	0.98903	0.986608	0.985881	0.984389
	32.4221	0.993469	0.988955	0.98647	0.98582	0.984536
	32.4709	0.993421	0.98871	0.986594	0.985732	0.984543
	32.5198	0.993441	0.988977	0.986442	0.986103	0.984413
	32.5686	0.993289	0.988817	0.986417	0.985897	0.984502
	32.6174	0.993155	0.988894	0.986445	0.985786	0.984699
	32.6662	0.993581	0.989125	0.98675	0.985926	0.984683
	32.7151	0.99367	0.989409	0.986489	0.985899	0.984825
	32.7639	0.993256	0.989168	0.986469	0.985901	0.984152
	32.8127	0.993144	0.989009	0.986305	0.985757	0.984297
	32.8616	0.993612	0.989193	0.986415	0.985849	0.984373
	32.9104	0.993535	0.98925	0.986702	0.985849	0.984651
	32.9592	0.993713	0.989426	0.986911	0.986255	0.9847
	33.008	0.993564	0.989162	0.986904	0.98583	0.98465
	33.0569	0.993493	0.98925	0.986187	0.986117	0.984345
	33.1057	0.993715	0.98921	0.986439	0.985957	0.984401
	33.1545	0.993498	0.989365	0.986732	0.986145	0.984708
	33.2034	0.993424	0.989165	0.986598	0.986155	0.984544
	33.2522	0.993289	0.989071	0.986481	0.985739	0.984217
	33.301	0.993584	0.989296	0.986415	0.986123	0.984482
	33.3498	0.993306	0.989104	0.986394	0.985849	0.984411
	33.3987	0.993521	0.989224	0.986794	0.98622	0.984652
	33.4475	0.993477	0.989483	0.986695	0.986266	0.984505
	33.4963	0.993664	0.989279	0.986509	0.986102	0.98447
	33.5451	0.993511	0.989129	0.986712	0.986094	0.984577
	33.594	0.993482	0.989355	0.986765	0.986163	0.98496
	33.6428	0.993657	0.989683	0.986926	0.986321	0.984939
	33.6916	0.993394	0.989293	0.986454	0.986384	0.984361
	33.7405	0.993726	0.989608	0.987018	0.986599	0.984699
	33.7893	0.993965	0.989178	0.987148	0.98625	0.984824
	33.8381	0.99378	0.98956	0.986783	0.986332	0.9851
	33.8869	0.994049	0.989807	0.986771	0.986341	0.984858
	33.9358	0.993631	0.989248	0.986668	0.986114	0.984739
	33.9846	0.993594	0.989346	0.986946	0.986151	0.985048
	34.0334	0.993747	0.989289	0.986789	0.986448	0.984797
	34.0823	0.994025	0.989536	0.987051	0.986224	0.984958
	34.1311	0.993925	0.989321	0.986928	0.98618	0.985051
	34.1799	0.993506	0.989104	0.986447	0.985946	0.98485
	34.2287	0.993409	0.989005	0.986394	0.986177	0.98474
	34.2776	0.993768	0.988894	0.986538	0.986197	0.984508
	34.3264	0.993432	0.989011	0.986493	0.986058	0.984291
	34.3752	0.99359	0.989208	0.986325	0.985872	0.984434
	34.4241	0.993524	0.98905	0.986215	0.985857	0.984112
	34.4729	0.993315	0.989066	0.986574	0.985917	0.984516
	34.5217	0.993691	0.989626	0.98675	0.986065	0.985048
	34.5705	0.993299	0.989533	0.986581	0.98616	0.984881
	34.6194	0.993498	0.989245	0.986893	0.986192	0.984686
	34.6682	0.993437	0.98942	0.986913	0.986098	0.984735
	34.717	0.993393	0.989552	0.986902	0.985849	0.984747
	34.7659	0.993927	0.989525	0.986741	0.985957	0.984818
	34.8147	0.993729	0.989541	0.986782	0.98595	0.984624
	34.8635	0.993654	0.989403	0.986791	0.986021	0.984773
	34.9123	0.993546	0.989446	0.986664	0.986272	0.984784
	34.9612	0.993478	0.989655	0.986582	0.986228	0.984713
	35.01	0.993929	0.989605	0.986779	0.986233	0.984981
	35.0588	0.993824	0.989583	0.986795	0.986374	0.984846
	35.1077	0.99354	0.989291	0.986765	0.986179	0.984858
	35.1565	0.993615	0.989557	0.986945	0.986387	0.984674
	35.2053	0.993299	0.989326	0.986576	0.98571	0.984543
	35.2541	0.993259	0.989479	0.986523	0.985861	0.984576
	35.303	0.993622	0.98945	0.986616	0.986031	0.984921
	35.3518	0.993608	0.989514	0.986665	0.986318	0.984839
	35.4006	0.993624	0.989583	0.986723	0.986085	0.984698
	35.4495	0.99347	0.989252	0.986653	0.985911	0.984666
	35.4983	0.99326	0.989141	0.986722	0.985898	0.984509
	35.5471	0.993629	0.989279	0.986523	0.98592	0.98464
	35.5959	0.99373	0.989463	0.986591	0.986109	0.98464
	35.6448	0.99347	0.98929	0.986725	0.98627	0.984837
	35.6936	0.993338	0.989667	0.986818	0.9862	0.984897
	35.7424	0.993387	0.989309	0.986492	0.985616	0.984613
	35.7913	0.994041	0.989659	0.986789	0.986242	0.985082
	35.8401	0.993417	0.989253	0.986896	0.985935	0.984819
	35.8889	0.99363	0.989286	0.986641	0.985964	0.984652
	35.9377	0.993243	0.988994	0.986244	0.985784	0.984576
	35.9866	0.993494	0.989407	0.986709	0.986501	0.984656
	36.0354	0.993439	0.989167	0.986652	0.98588	0.984829
	36.0842	0.993428	0.989473	0.986899	0.986033	0.984644
	36.1331	0.993526	0.989387	0.986603	0.985712	0.984423
	36.1819	0.993851	0.989618	0.98722	0.986532	0.984922
	36.2307	0.993884	0.989788	0.98714	0.986427	0.984906
	36.2795	0.99333	0.989221	0.986685	0.985874	0.984629
	36.3284	0.993503	0.989521	0.986715	0.986256	0.984783
	36.3772	0.994096	0.98992	0.987055	0.986234	0.984904
	36.426	0.993812	0.989429	0.986776	0.986041	0.984578
	36.4749	0.993709	0.989636	0.986605	0.985874	0.9846
	36.5237	0.993134	0.989306	0.986742	0.986063	0.984615
	36.5725	0.993619	0.989291	0.986977	0.98588	0.984906
	36.6213	0.993427	0.989312	0.986602	0.986191	0.984615
	36.6702	0.993815	0.989569	0.986982	0.986411	0.985201
	36.719	0.993463	0.989148	0.986501	0.985903	0.98436
	36.7678	0.993668	0.989387	0.986695	0.985946	0.98457
	36.8167	0.993971	0.989514	0.986998	0.986267	0.984711
	36.8655	0.993671	0.989232	0.986946	0.9862	0.984701
	36.9143	0.993914	0.989888	0.9873	0.986399	0.985367
	36.9631	0.993545	0.989462	0.986775	0.986299	0.984685
	37.012	0.993964	0.989865	0.986889	0.986317	0.985007
	37.0608	0.993475	0.989329	0.98644	0.985971	0.984575
	37.1096	0.993615	0.989525	0.986795	0.986461	0.984903
	37.1585	0.993615	0.989387	0.986621	0.985944	0.984604
	37.2073	0.993526	0.989263	0.986873	0.985841	0.984704
	37.2561	0.993656	0.989478	0.986823	0.985847	0.984626
	37.3049	0.993297	0.989612	0.986529	0.985923	0.984579
	37.3538	0.993705	0.989828	0.986746	0.986423	0.984932
	37.4026	0.993632	0.98941	0.986372	0.986176	0.98476
	37.4514	0.993578	0.989501	0.986594	0.985936	0.98463
	37.5003	0.993544	0.989025	0.986383	0.985942	0.984539
	37.5491	0.993706	0.989631	0.986876	0.986629	0.984825
	37.5979	0.993616	0.989672	0.986861	0.986564	0.985007
	37.6467	0.993665	0.989497	0.987015	0.986324	0.985002
	37.6956	0.993755	0.989587	0.986804	0.986416	0.984741
	37.7444	0.993921	0.989632	0.986864	0.986308	0.984821
	37.7932	0.993805	0.989796	0.986802	0.986146	0.984876
	37.8421	0.993663	0.989097	0.986516	0.986157	0.984575
	37.8909	0.993606	0.989587	0.986807	0.986137	0.984724
	37.9397	0.993383	0.989415	0.986814	0.986203	0.984817
	37.9885	0.993399	0.989178	0.986348	0.985943	0.984484
	38.0374	0.993941	0.990041	0.987105	0.986609	0.985007
	38.0862	0.993962	0.989597	0.987268	0.986715	0.984973
	38.135	0.993232	0.989307	0.986676	0.985985	0.984293
	38.1839	0.993561	0.98939	0.986913	0.986318	0.984827
	38.2327	0.993678	0.989919	0.98702	0.986474	0.985348
	38.2815	0.99377	0.989451	0.986604	0.986131	0.985186
	38.3303	0.993439	0.989407	0.986353	0.986078	0.984711
	38.3792	0.993547	0.989108	0.986669	0.986229	0.984937
	38.428	0.993418	0.988928	0.986562	0.986124	0.984704
	38.4768	0.993624	0.989089	0.98693	0.985963	0.984722
	38.5257	0.993581	0.989575	0.987176	0.986464	0.985004
	38.5745	0.993354	0.989354	0.986731	0.986343	0.984754
	38.6233	0.993914	0.989497	0.986904	0.986683	0.984891
	38.6721	0.993852	0.989441	0.986899	0.986217	0.984582
	38.721	0.993417	0.989285	0.986784	0.986222	0.984594
	38.7698	0.993411	0.989383	0.98685	0.986115	0.984628
	38.8186	0.993678	0.989191	0.986716	0.985831	0.984869
	38.8675	0.993641	0.989342	0.986618	0.986407	0.984838
	38.9163	0.993324	0.989132	0.986532	0.98625	0.984477
	38.9651	0.993401	0.989354	0.986555	0.985737	0.984481
	39.0139	0.993604	0.989378	0.986446	0.98608	0.98477
	39.0628	0.993819	0.989308	0.987131	0.986428	0.984724
	39.1116	0.993543	0.989371	0.986693	0.98623	0.984861
	39.1604	0.993593	0.989278	0.986975	0.986348	0.984972
	39.2092	0.993679	0.989325	0.986598	0.986373	0.984485
	39.2581	0.993564	0.989199	0.986468	0.986069	0.984494
	39.3069	0.993519	0.989165	0.98688	0.986268	0.984452
	39.3557	0.993521	0.98904	0.986878	0.986196	0.984713
	39.4046	0.993489	0.989437	0.986994	0.986249	0.984653
	39.4534	0.993861	0.989513	0.987082	0.986365	0.984981
	39.5022	0.993643	0.989473	0.987235	0.986248	0.984601
	39.551	0.993677	0.989655	0.986816	0.986506	0.984722
	39.5999	0.993653	0.989412	0.986915	0.986472	0.98494
	39.6487	0.993715	0.989475	0.986737	0.986268	0.984807
	39.6975	0.993777	0.989276	0.98716	0.986273	0.984749
	39.7464	0.993184	0.989055	0.986492	0.98605	0.984544
	39.7952	0.993499	0.989105	0.986558	0.986055	0.984408
	39.844	0.993475	0.989483	0.986735	0.986172	0.984885
	39.8928	0.993435	0.98914	0.986642	0.986148	0.984581
	39.9417	0.993849	0.98953	0.986818	0.986458	0.984828
	39.9905	0.993543	0.98934	0.986533	0.986119	0.984562
	40.0393	0.993591	0.989393	0.987042	0.98612	0.98464
	40.0882	0.993938	0.989276	0.987067	0.986639	0.98493
	40.137	0.993746	0.989241	0.986619	0.986394	0.984461
	40.1858	0.993376	0.988791	0.986219	0.986091	0.984488
	40.2346	0.993313	0.988813	0.986648	0.985877	0.984551
	40.2835	0.99374	0.989165	0.986591	0.986027	0.984422
	40.3323	0.993709	0.98925	0.986502	0.986023	0.984645
	40.3811	0.993912	0.989536	0.987065	0.986261	0.984804
	40.43	0.993627	0.989253	0.986853	0.986334	0.984668
	40.4788	0.993361	0.989167	0.98632	0.986019	0.984203
	40.5276	0.993516	0.989222	0.986484	0.986035	0.984597
	40.5764	0.993369	0.988982	0.986285	0.986044	0.984388
	40.6253	0.993522	0.98921	0.986651	0.98615	0.984615
	40.6741	0.993099	0.989086	0.98639	0.985858	0.984242
	40.7229	0.993244	0.988835	0.986411	0.985755	0.984494
	40.7718	0.993727	0.989612	0.986873	0.986014	0.98493
	40.8206	0.993746	0.98922	0.986683	0.986173	0.984693
	40.8694	0.993872	0.989586	0.987011	0.986105	0.984503
	40.9182	0.993706	0.989589	0.987039	0.986303	0.984865
	40.9671	0.993379	0.989031	0.98688	0.985931	0.984605
	41.0159	0.993338	0.988887	0.986612	0.985711	0.984718
	41.0647	0.993648	0.98899	0.986536	0.986105	0.984896
	41.1136	0.993661	0.98932	0.986779	0.986276	0.98461
	41.1624	0.993763	0.989252	0.986755	0.986181	0.984846
	41.2112	0.993527	0.989297	0.986621	0.986047	0.984621
	41.26	0.993842	0.989441	0.986818	0.9861	0.984758
	41.3089	0.993671	0.989558	0.986829	0.98634	0.98489
	41.3577	0.993313	0.989104	0.986955	0.986186	0.984372
	41.4065	0.993879	0.989406	0.986901	0.986351	0.985077
	41.4554	0.993763	0.989359	0.98684	0.986108	0.984829
	41.5042	0.993998	0.989351	0.986935	0.986204	0.984802
	41.553	0.993626	0.989227	0.986871	0.986185	0.984673
	41.6018	0.993577	0.989028	0.986673	0.985976	0.984622
	41.6507	0.993383	0.989291	0.986845	0.986154	0.984655
	41.6995	0.993636	0.988953	0.98702	0.986421	0.984785
	41.7483	0.993849	0.989464	0.987018	0.986352	0.985
	41.7972	0.993495	0.989306	0.986847	0.986202	0.984915
	41.846	0.993104	0.988815	0.986553	0.98578	0.984197
	41.8948	0.993489	0.989012	0.986491	0.985639	0.984595
	41.9436	0.993795	0.989322	0.986857	0.986205	0.985004
	41.9925	0.993641	0.989656	0.986977	0.986638	0.985132
	42.0413	0.993095	0.989224	0.986891	0.986129	0.984903
	42.0901	0.994015	0.989534	0.987168	0.986307	0.984985
	42.139	0.993884	0.989357	0.987173	0.986321	0.984929
	42.1878	0.993739	0.989524	0.987315	0.986497	0.984963
	42.2366	0.993796	0.989262	0.986806	0.986274	0.98469
	42.2854	0.993716	0.989492	0.987134	0.986295	0.984934
	42.3343	0.993867	0.98963	0.987208	0.986523	0.984839
	42.3831	0.993785	0.989739	0.98684	0.986379	0.98489
	42.4319	0.994092	0.989601	0.987048	0.986395	0.984998
	42.4808	0.993953	0.989687	0.986829	0.98604	0.984846
	42.5296	0.993871	0.98973	0.987319	0.986549	0.985053
	42.5784	0.993339	0.989175	0.986875	0.986001	0.984804
	42.6272	0.993664	0.989107	0.986693	0.985742	0.984554
	42.6761	0.993716	0.989489	0.987107	0.986265	0.984785
	42.7249	0.993757	0.989277	0.986916	0.986155	0.984985
	42.7737	0.993771	0.989722	0.986916	0.986319	0.984999
	42.8226	0.99368	0.989289	0.986672	0.986102	0.984802
	42.8714	0.993748	0.98949	0.986912	0.986319	0.98495
	42.9202	0.993648	0.989394	0.986368	0.986353	0.985048
	42.969	0.99356	0.989853	0.986712	0.986409	0.984853
	43.0179	0.993333	0.989203	0.986781	0.986237	0.98456
	43.0667	0.993484	0.989498	0.986939	0.986415	0.984801
	43.1155	0.993395	0.989415	0.986899	0.986263	0.984556
	43.1644	0.993473	0.989694	0.986833	0.986179	0.984523
	43.2132	0.993475	0.989425	0.986762	0.986228	0.98493
	43.262	0.993491	0.989155	0.98668	0.986206	0.984816
	43.3108	0.993447	0.989137	0.986774	0.986359	0.984817
	43.3597	0.993461	0.989073	0.986717	0.986242	0.984823
	43.4085	0.993417	0.98936	0.986709	0.985988	0.984724
	43.4573	0.993841	0.989749	0.987226	0.986219	0.985242
	43.5062	0.99379	0.989299	0.986955	0.986545	0.98509
	43.555	0.993847	0.989985	0.986899	0.98644	0.985269
	43.6038	0.993515	0.989298	0.986458	0.986319	0.984858
	43.6526	0.993618	0.989349	0.9865	0.986043	0.984846
	43.7015	0.993886	0.989736	0.98724	0.986598	0.985262
	43.7503	0.993623	0.98925	0.987103	0.986391	0.985133
	43.7991	0.993414	0.989212	0.98685	0.986286	0.984903
	43.848	0.993483	0.989257	0.986687	0.986142	0.984495
	43.8968	0.993969	0.989373	0.986833	0.986268	0.9849
	43.9456	0.993557	0.989387	0.986887	0.986213	0.985067
	43.9944	0.993958	0.989251	0.987018	0.986237	0.984974
	44.0433	0.993425	0.989334	0.986809	0.986355	0.98482
	44.0921	0.993891	0.989244	0.986772	0.986442	0.984814
	44.1409	0.993603	0.989244	0.986652	0.98597	0.984418
	44.1898	0.993287	0.989019	0.986286	0.985939	0.984484
	44.2386	0.993772	0.989185	0.986678	0.985965	0.984709
	44.2874	0.993647	0.98972	0.986608	0.986284	0.98493
	44.3362	0.993635	0.989658	0.987102	0.98638	0.985535
	44.3851	0.993639	0.989324	0.986806	0.986201	0.984759
	44.4339	0.993305	0.989412	0.986714	0.986248	0.985041
	44.4827	0.993698	0.989657	0.98677	0.986215	0.985177
	44.5316	0.993794	0.989468	0.987076	0.986367	0.985191
	44.5804	0.99387	0.989588	0.987122	0.98657	0.984901
	44.6292	0.993328	0.989436	0.986971	0.986393	0.984798
	44.678	0.993645	0.989318	0.986797	0.986085	0.984635
	44.7269	0.993612	0.989866	0.98703	0.986365	0.984878
	44.7757	0.993725	0.98955	0.986987	0.986487	0.984844
	44.8245	0.993345	0.989226	0.986452	0.985982	0.984741
	44.8734	0.993569	0.989163	0.986664	0.985923	0.984805
	44.9222	0.993613	0.989475	0.986686	0.986326	0.985041
	44.971	0.993285	0.989412	0.986764	0.986511	0.984659
	45.0198	0.993666	0.989515	0.987078	0.986781	0.984858
	45.0687	0.993491	0.989585	0.986844	0.986233	0.984704
	45.1175	0.99387	0.989665	0.987105	0.986585	0.985058
	45.1663	0.993638	0.989333	0.986962	0.986468	0.984897
	45.2152	0.993846	0.989492	0.987066	0.986471	0.984929
	45.264	0.993406	0.98944	0.986842	0.986526	0.984992
	45.3128	0.993158	0.989346	0.986648	0.986044	0.984768
	45.3616	0.993536	0.9893	0.986851	0.986063	0.984658
	45.4105	0.993266	0.989165	0.986607	0.986081	0.984241
	45.4593	0.993857	0.989632	0.987083	0.986436	0.984949
	45.5081	0.993855	0.989457	0.987127	0.986114	0.985007
	45.557	0.993875	0.989569	0.98703	0.986421	0.984958
	45.6058	0.993491	0.989871	0.986826	0.986413	0.985226
	45.6546	0.993687	0.989263	0.986766	0.986006	0.984589
	45.7034	0.99359	0.989165	0.986526	0.985908	0.984727
	45.7523	0.993536	0.989394	0.986777	0.986278	0.98523
	45.8011	0.993615	0.989457	0.987088	0.986134	0.985174
	45.8499	0.993427	0.98932	0.986858	0.986117	0.984992
	45.8987	0.993357	0.989312	0.986545	0.986031	0.98521
	45.9476	0.993651	0.989514	0.986623	0.986033	0.984927
	45.9964	0.993854	0.989325	0.986753	0.986292	0.985028
	46.0452	0.993707	0.989185	0.986914	0.986285	0.985067
	46.0941	0.993289	0.988976	0.986409	0.985813	0.984701
	46.1429	0.993378	0.98911	0.986597	0.98631	0.98468
	46.1917	0.993792	0.989511	0.987362	0.986489	0.984914
	46.2405	0.993671	0.989412	0.986849	0.986053	0.984755
	46.2894	0.993562	0.989447	0.987025	0.986549	0.985056
	46.3382	0.993115	0.989223	0.986514	0.986074	0.984676
	46.387	0.99353	0.989537	0.986539	0.985989	0.985019
	46.4359	0.993499	0.98956	0.986873	0.986504	0.984955
	46.4847	0.993595	0.989479	0.98691	0.986566	0.98497
	46.5335	0.993806	0.989545	0.986796	0.986473	0.984838
	46.5823	0.993606	0.989477	0.986844	0.986216	0.984827
	46.6312	0.993377	0.989539	0.986922	0.986537	0.984958
	46.68	0.993252	0.989601	0.986857	0.986067	0.984511
	46.7288	0.993367	0.989372	0.986822	0.986192	0.984915
	46.7777	0.993268	0.989325	0.98655	0.986048	0.984528
	46.8265	0.993902	0.989559	0.986838	0.986356	0.985098
	46.8753	0.993396	0.989033	0.986784	0.986102	0.984792
	46.9241	0.993612	0.989396	0.986739	0.986284	0.984994
	46.973	0.99357	0.98943	0.986806	0.986172	0.985013
	47.0218	0.993157	0.989058	0.986713	0.986083	0.984504
	47.0706	0.993251	0.989317	0.986953	0.986126	0.984415
	47.1195	0.993546	0.989285	0.986776	0.986317	0.984863
	47.1683	0.99343	0.989224	0.987075	0.986037	0.984784
	47.2171	0.993324	0.98917	0.987017	0.986051	0.984804
	47.2659	0.993732	0.989722	0.986941	0.986438	0.984922
	47.3148	0.993271	0.989563	0.98712	0.98635	0.985046
	47.3636	0.993738	0.989575	0.986992	0.986507	0.985342
	47.4124	0.99339	0.989515	0.986818	0.986137	0.985063
	47.4613	0.993428	0.989679	0.986637	0.985914	0.984964
	47.5101	0.993372	0.989292	0.986563	0.985992	0.984393
	47.5589	0.993467	0.989487	0.986977	0.986307	0.984831
	47.6077	0.993657	0.989793	0.987246	0.986879	0.98509
	47.6566	0.993214	0.989058	0.986729	0.986219	0.984867
	47.7054	0.992975	0.988786	0.986547	0.985906	0.984415
	47.7542	0.993535	0.989416	0.98693	0.985925	0.98495
	47.8031	0.993386	0.989367	0.986787	0.986169	0.98483
	47.8519	0.993455	0.989382	0.986962	0.986363	0.984682
	47.9007	0.99321	0.989071	0.986632	0.986151	0.984579
	47.9495	0.99342	0.989381	0.986661	0.986254	0.985038
	47.9984	0.993458	0.989834	0.986517	0.986482	0.984792
	48.0472	0.993504	0.989129	0.986815	0.986225	0.984618
	48.096	0.993515	0.989339	0.987077	0.986226	0.985066
	48.1449	0.99359	0.989254	0.986983	0.986314	0.984844
	48.1937	0.993155	0.988839	0.986624	0.985823	0.984304
	48.2425	0.993023	0.98902	0.986508	0.986157	0.98464
	48.2913	0.993383	0.989293	0.986502	0.986434	0.984965
	48.3402	0.993277	0.989339	0.986638	0.98636	0.984878
	48.389	0.993228	0.989294	0.986838	0.986123	0.984764
	48.4378	0.993492	0.989554	0.987	0.986435	0.984888
	48.4867	0.993672	0.989348	0.986999	0.986447	0.984841
	48.5355	0.993702	0.989436	0.986951	0.986373	0.985209
	48.5843	0.993489	0.989684	0.986715	0.986287	0.985327
	48.6331	0.993519	0.989258	0.986806	0.986173	0.984843
	48.682	0.993509	0.989484	0.987085	0.986466	0.985275
	48.7308	0.993294	0.98927	0.986445	0.986207	0.984854
	48.7796	0.993603	0.989143	0.986853	0.986072	0.984584
	48.8285	0.99342	0.988966	0.986552	0.986142	0.984674
	48.8773	0.99342	0.989322	0.986672	0.985907	0.984677
	48.9261	0.993688	0.989318	0.986783	0.986506	0.985076
	48.9749	0.993851	0.989601	0.987366	0.986673	0.985305
	49.0238	0.993558	0.989301	0.986961	0.986347	0.985064
	49.0726	0.9935	0.989194	0.987013	0.986261	0.984812
	49.1214	0.99374	0.989481	0.986731	0.986544	0.985102
	49.1703	0.993831	0.989447	0.987221	0.986524	0.985125
	49.2191	0.993718	0.989631	0.987137	0.986282	0.984921
	49.2679	0.993563	0.989445	0.986996	0.986378	0.985229
	49.3167	0.993124	0.989097	0.986777	0.986583	0.984851
	49.3656	0.993653	0.989531	0.986893	0.986525	0.985095
	49.4144	0.993461	0.98905	0.986401	0.986122	0.98483
	49.4632	0.993233	0.989278	0.986652	0.986264	0.984979
	49.5121	0.993734	0.989855	0.987018	0.986732	0.985326
	49.5609	0.993345	0.98922	0.986806	0.98639	0.984656
	49.6097	0.993405	0.989455	0.98699	0.986354	0.985047
	49.6585	0.993364	0.989167	0.986622	0.986182	0.984652
	49.7074	0.993044	0.989262	0.986695	0.986401	0.984831
	49.7562	0.993593	0.98964	0.987031	0.986362	0.985193
	49.805	0.993493	0.98961	0.986795	0.98627	0.984745
	49.8539	0.993354	0.98915	0.986633	0.986079	0.984921
	49.9027	0.993687	0.989512	0.98695	0.986257	0.984993
	49.9515	0.993533	0.989573	0.987213	0.986479	0.985218

[truncated: 7 more sheets: Figure Supp. 4D, Figure Supp. 4E, Figure Supp. 4F, Figure Supp. 4G, Figure Supp. 4H, Figure Supp. 4I, Figure Supp. 4J]
